# Supplementary material for: Diet-microbiome interactions promote enteric nervous system resilience following spinal cord injury
Source: NPJ Biofilms Microbiomes. 2024 Aug 29;10:75. doi: 10.1038/s41522-024-00556-y (PMC11362535; doi:10.1038/s41522-024-00556-y)
Supplement: Supplementary file 3 — Related Manuscript File [file 41522_2024_556_MOESM3_ESM.xlsx]

## Sheet: Fig. 1 Data
Fig. 1B - BMS Scores
DPI	SCI-veh														SCI-inulin
0	9	9	9	9	9	9	9	9	9	9	9	9	9	9	9	9	9	9	9	9	9	9	9	9	9
1	0	1	0	0	0.5	0	1.5	0.5	0	0	0	1.5	0	0	0	0	0	0	0	0.5	1.5	1.5	0	0	0
3	0	1	0	0	1.5	1	2	0	0	0	2	4	0	0	1.5	0.5	1.5	0	1	4	5	1.5	0	0	0
5	0	2	0	1	2.5	2	4.5	3	1	0	2	6	1	1	2	2	4	0	2	6.5	5	2.5	1.5	1	1.5
7	0.5	3	0	2	3	2	6	2.5	1.5	0	4	4	0	1	3.5	3.5	4	2	3	8	6	2.5	2	1	3
14	2	4	0.5	2.5	4	3	8	6.5	3	2	4	6	1	1	6.5	4	7	4	7	9	8	4	4	2	4
Fig. 1C - Body Weight % Change
DPI	Sham																		SCI-veh																			SCI-inulin
0	0	0	0	0	0	0	0	0	0	0	0	0	0	0	0	0	0	0	0	0	0	0	0	0	0	0	0	0	0	0	0	0	0	0	0	0	0	0	0	0	0	0	0	0	0	0	0	0	0
7	0	4.16667	8	0	4.16667	0	7.69231	2.5	3.07692	8.33333	7.6	5.76923	5.30612	9.30233	11.3208	9.12698	10	6.55172	0	0	-3.7037	-3.7037	-8.33333	-12.5	-10.3448	0	-4.16667	-4.16667	-2.08333	0	-4.61538	-1.53846	3.80228	3.42205	9.70464	-5.90909	1.73913	-7.14286	8.33333	-7.40741	0	-4	-3.57143	-8.33333	-8.33333	-8	-16	-8.69565	-8.69565
14	4	8.33333	8	4	4.16667	0	7.69231	3.75	5.38462	7.91667	8	8.84615	5.30612	13.5659	13.2075	5.55556	14.1667	7.93103	0	3.84615	-7.40741	7.40741	-12.5	-16.6667	-6.89655	4.16667	-8.33333	-4.16667	-5.83333	-0.90909	-7.30769	-5	-0.76046	0	6.32911	3.63636	-5.21739	-3.57143	8.33333	-7.40741	0	4	-7.14286	-12.5	-8.33333	-8	-20	-13.0435	-4.34783
Fig. 1D - Carmine				Fig. 1F - Distal colon amplitude				Fig. 1H - PGP9.5				Fig. 1I - nNOS				Fig. 1J - ChAT				Fig. 1K - HuC/D+ cells / ganglia
Sham	SCI-Veh	SCI-Inulin		Sham	SCI-Veh	SCI-Inulin		Sham	SCI-Veh	SCI-Inulin		Sham	SCI-Veh	SCI-Inulin		Sham	SCI-Veh	SCI-Inulin		Sham	SCI-Veh	SCI-Inulin
2.75	4.75	2		0.114062	0.0723275	0.191755		2.57459	1.18891	0.718098		1.72208	0.954786	1.39406		1.23099	0.959693	1.11867		45.3125	24.4342	64.5
3.5	6.5	3.25		0.0852983	0.0435588	0.17816		2.2832	0.700489	1.70455		1.03385	0.684918	1.06149		1.04974	0.982963	0.860775		87.3333	43.0238	51.5625
4.25	5.25	4		0.119891	0.169356	0.102981		1.72391	1.1106	1.90415		1.20056	1.3603	1.06003		0.97583	1.05734	0.860771		83.9725	45.9684	56.4375
3	5.75	5.5		0.155375	0.251274			2.00195	0.542375	1.69484		1.36276	0.636225	2.47911		1.05276	0.506115	1.34399		71.958	35.8222	42.6923
3.5	3.75	2.5							1.13622	1.73705			1.02217	1.49139			0.729298	2.05306			17.7212	85.8
3	4	4		Fig. 1G - Distal colon frequency					1.06248	2.04476			1.08463	1.61315			0.969976	1.35066			35.8125	76.5909
2.25	4	3.5		Sham	SCI-Veh	SCI-Inulin			0.931828	1.66107			1.0544	1.75777			1.28563	0.86928
3.25	2	3.5		0.373333	0.19	0.602222			1.3271	2.05187			1.20258	2.16383			1.50898	1.1304
3.25	4	3		0.264444	0.264444	0.298889
4.5	6	3		0.265556	0.115556	0.474444
2.25	2.75	3		0.352222	0.218889
4.5	6	5
3.25	3.25	3.5		Fig. 1L - PGP9.5 % Area				Fig. 1M - nNOS/ganglia
3.25	4.5	4.25		Sham	SCI-Veh	SCI-Inulin		Sham	SCI-Veh	SCI-Inulin
	3.5	3.5		33.709	13.8447	33.347		5.64167	6.075	10.8333
	3.25	3.25		27.404	19.2427	37.0567		7.21071	7.89583	15.9375
	3.5	2.5		27.54	19.392	26.71		8.85417	11.5917	10.4405
		3		24.663	22.7518	23.2386		17.8083	14.8625	19.8
				33.3323	18.9967	29.8925		21.6	15.4861	20.4
				25.774		30.892		17.5556	12.1548	15.3943
				28.8193				17.1333	11.9643	18.4333
								35.75
[truncated: 7 more columns]

## Sheet: Fig.1 Stats
Fig. 1B - BMS Scores
Two-way RM ANOVA	Matching: Stacked
Assume sphericity?	Yes
Alpha	0.05
Source of Variation	% of total variation	P value	P value summary	Significant?
Time x Diet	1.262	0.003	**	Yes
Time	75.88	<0.0001	****	Yes
Diet	1.371	0.1293	ns	No
Subject	12.74	<0.0001	****	Yes
ANOVA table	SS	DF	MS	F (DFn, DFd)	P value
Time x Diet	20	5	4	F (5, 115) = 3.841	P=0.0030
Time	1203	5	240.5	F (5, 115) = 230.9	P<0.0001
Diet	21.73	1	21.73	F (1, 23) = 2.475	P=0.1293
Subject	202	23	8.781	F (23, 115) = 8.432	P<0.0001
Residual	119.8	115	1.041
Difference between column means
Mean of SCI-veh	2.923
Mean of SCI-inulin	3.689
Difference between means	-0.7668
SE of difference	0.4874
95% CI of difference	-1.775 to 0.2415
Data summary
Number of columns (Diet)	2
Number of rows (Time)	6
Number of subjects (Subject)	25
Number of missing values	0
Šídák's multiple comparisons test	Predicted (LS) mean diff.	95.00% CI of diff.	Below threshold?	Summary	Adjusted P Value
SCI-veh - SCI-inulin
Row 1	0	-1.642 to 1.642	No	ns	>0.9999
Row 2	0.03896	-1.603 to 1.681	No	ns	>0.9999
Row 3	-0.5422	-2.184 to 1.100	No	ns	0.943
Row 4	-0.6883	-2.330 to 0.9538	No	ns	0.8425
Row 5	-1.393	-3.035 to 0.2493	No	ns	0.1416
Row 6	-2.016	-3.658 to -0.3741	Yes	**	0.0079
Test details	Predicted (LS) mean 1	Predicted (LS) mean 2	Predicted (LS) mean diff.	SE of diff.	N1	N2	t	DF
SCI-veh - SCI-inulin
Row 1	9	9	0	0.6152	14	11	0	138
Row 2	0.3571	0.3182	0.03896	0.6152	14	11	0.06333	138
Row 3	0.8214	1.364	-0.5422	0.6152	14	11	0.8814	138
Row 4	1.857	2.545	-0.6883	0.6152	14	11	1.119	138
Row 5	2.107	3.5	-1.393	0.6152	14	11	2.264	138
Row 6	3.393	5.409	-2.016	0.6152	14	11	3.277	138
Fig. 1C - Body Weight % Change
Two-way RM ANOVA	Matching: Stacked
Assume sphericity?	No
Alpha	0.05
Source of Variation	% of total variation	P value	P value summary	Significant?	Geisser-Greenhouse's epsilon
Time x Injury/Diet	14.84	<0.0001	****	Yes
Time	0.06466	0.8209	ns	No	0.8203
Injury/Diet	28.89	<0.0001	****	Yes
Subject	33.05	<0.0001	****	Yes
ANOVA table	SS	DF	MS	F (DFn, DFd)	P value
Time x Injury/Diet	872.5	4	218.1	F (4, 106) = 17.02	P<0.0001
Time	3.801	2	1.9	F (1.641, 86.96) = 0.1483	P=0.8209
Injury/Diet	1698	2	849.2	F (2, 53) = 23.16	P<0.0001
Subject	1943	53	36.66	F (53, 106) = 2.860	P<0.0001
Residual	1359	106	12.82
Data summary
Number of columns (Injury/Diet)	3
Number of rows (Time)	3
Number of subjects (Subject)	56
Number of missing values	0
Tukey's multiple comparisons test	Mean Diff.	95.00% CI of diff.	Below threshold?	Summary	Adjusted P Value
0
Sham vs. SCI-veh	0
Sham vs. SCI-inulin	0
SCI-veh vs. SCI-inulin	0
7
Sham vs. SCI-veh	7.949	4.367 to 11.53	Yes	****	<0.0001
Sham vs. SCI-inulin	10.29	6.119 to 14.45	Yes	****	<0.0001
SCI-veh vs. SCI-inulin	2.337	-2.284 to 6.959	No	ns	0.4391
14
Sham vs. SCI-veh	10.14	5.908 to 14.37	Yes	****	<0.0001
Sham vs. SCI-inulin	11.85	7.297 to 16.40	Yes	****	<0.0001
SCI-veh vs. SCI-inulin	1.707	-3.638 to 7.051	No	ns	0.7171
Test details	Mean 1	Mean 2	Mean Diff.	SE of diff.	N1	N2	q	DF
0
Sham vs. SCI-veh	0	0	0	0	18	19
Sham vs. SCI-inulin	0	0	0	0	18	19
SCI-veh vs. SCI-inulin	0	0	0	0	19	19
7
Sham vs. SCI-veh	5.717	-2.231	7.949	1.458	18	19	7.712	31.92
Sham vs. SCI-inulin	5.717	-4.569	10.29	1.686	18	19	8.63	28.5
SCI-veh vs. SCI-inulin	-2.231	-4.569	2.337	1.887	19	19	1.751	34.6
14
Sham vs. SCI-veh	7.212	-2.927	10.14	1.714	18	19	8.368	29.13
Sham vs. SCI-inulin	7.212	-4.634	11.85	1.837	18	19	9.119	27.62
SCI-veh vs. SCI-inulin	-2.927	-4.634	1.707	2.186	19	19	1.104	35.7
Fig. 1D - Carmine
ANOVA summary
F	4.497
P value	0.0164
P value summary	*
Significant diff. among means (P < 0.05)?	Yes
R squared	0.1636
Brown-Forsythe test
F (DFn, DFd)	2.424 (2, 46)
P value	0.0998
P value summary	ns
Are SDs significantly different (P < 0.05)?	No
Bartlett's test
Bartlett's statistic (corrected)	5.05
P value	0.0801
P value summary	ns
Are SDs significantly different (P < 0.05)?	No
ANOVA table	SS	DF	MS	F (DFn, DFd)	P value
Treatment (between columns)	8.764	2	4.382	F (2, 46) = 4.497	P=0.0164
Residual (within columns)	44.82	46	0.9744
Total	53.58	48
Tukey's multiple comparisons test	Mean Diff.	95.00% CI of diff.	Below threshold?	Summary	Adjusted P Value
Sham vs. Veh	-0.958	-1.821 to -0.09522	Yes	*	0.0264	A-B
Sham vs. Inulin	-0.1369	-0.9888 to 0.7150	No	ns	0.92	A-C
Veh vs. Inulin	0.8211	0.01259 to 1.630	Yes	*	0.0458	B-C
Test details	Mean 1	Mean 2	Mean Diff.	SE of diff.	n1	n2	q	DF
Sham vs. Veh	3.321	4.279	-0.958	0.3562	14	17	3.803	46
Sham vs. Inulin	3.321	3.458	-0.1369	0.3517	14	18	0.5504	46
Veh vs. Inulin	4.279	3.458	0.8211	0.3338	17	18	3.478	46
Fig. 1F - Distal colon amplitude
ANOVA summary
F	0.3064
P value	0.7443
P value summary	ns
Significant diff. among means (P < 0.05)?	No
R squared	0.07116
Brown-Forsythe test
F (DFn, DFd)	3.319 (2, 8)
P value	0.0892
P value summary	ns
Are SDs significantly different (P < 0.05)?	No
ANOVA table	SS	DF	MS	F (DFn, DFd)	P value
Treatment (between columns)	2.608e-05	2	1.304e-05	F (2, 8) = 0.3064	P=0.7443
Residual (within columns)	0.0003404	8	4.255e-05
Total	0.0003665	10
Tukey's multiple comparisons test	Mean Diff.	95.00% CI of diff.	Below threshold?	Summary	Adjusted P Value
Sham vs. Veh	-0.01547	-0.1473 to 0.1163	No	ns	0.9403	A-B
Sham vs. Inulin	-0.03898	-0.1813 to 0.1034	No	ns	0.7236	A-C
Veh vs. Inulin	-0.0235	-0.1659 to 0.1189	No	ns	0.8862	B-C
Test details	Mean 1	Mean 2	Mean Diff.	SE of diff.	n1	n2	q	DF
Sham vs. Veh	0.1187	0.1341	-0.01547	0.04613	4	4	0.4744	8
Sham vs. Inulin	0.1187	0.1576	-0.03898	0.04982	4	3	1.106	8
Veh vs. Inulin	0.1341	0.1576	-0.0235	0.04982	4	3	0.6671	8
Fig. 1G - Distal colon frequency
ANOVA summary
F	6.9
P value	0.0181
P value summary	*
Significant diff. among means (P < 0.05)?	Yes
R squared	0.633
Brown-Forsythe test
F (DFn, DFd)	1.250 (2, 8)
P value	0.3369
P value summary	ns
Are SDs significantly different (P < 0.05)?	No
ANOVA table	SS	DF	MS	F (DFn, DFd)	P value
Treatment (between columns)	0.1171	2	0.05855	F (2, 8) = 6.900	P=0.0181
Residual (within columns)	0.06788	8	0.008485
Total	0.185	10
Tukey's multiple comparisons test	Mean Diff.	95.00% CI of diff.	Below threshold?	Summary	Adjusted P Value
Sham vs. Veh	0.1167	-0.06945 to 0.3028	No	ns	0.2328	A-B
Sham vs. Inulin	-0.1446	-0.3457 to 0.05640	No	ns	0.161	A-C
Veh vs. Inulin	-0.2613	-0.4623 to -0.06027	Yes	*	0.0145	B-C
Test details	Mean 1	Mean 2	Mean Diff.	SE of diff.	n1	n2	q	DF
Sham vs. Veh	0.3139	0.1972	0.1167	0.06513	4	4	2.533	8
Sham vs. Inulin	0.3139	0.4585	-0.1446	0.07035	4	3	2.907	8
Veh vs. Inulin	0.1972	0.4585	-0.2613	0.07035	4	3	5.252	8
Fig. 1H - PGP9.5
ANOVA summary
F	15.76
P value	0.0001
P value summary	***
Significant diff. among means (P < 0.05)?	Yes
R squared	0.6497
Brown-Forsythe test
F (DFn, DFd)	0.1941 (2, 17)
P value	0.8254
P value summary	ns
Are SDs significantly different (P < 0.05)?	No
Bartlett's test
Bartlett's statistic (corrected)	1.415
P value	0.4929
P value summary	ns
Are SDs significantly different (P < 0.05)?	No
ANOVA table	SS	DF	MS	F (DFn, DFd)	P value
Treatment (between columns)	3.956	2	1.978	F (2, 17) = 15.76	P=0.0001
Residual (within columns)	2.133	17	0.1255
Total	6.089	19
Tukey's multiple comparisons test	Mean Diff.	95.00% CI of diff.	Below threshold?	Summary	Adjusted P Value
Sham vs. Veh	1.146	0.5894 to 1.702	Yes	***	0.0002	A-B
Sham vs. Inulin	0.4564	-0.1001 to 1.013	No	ns	0.1188	A-C
Veh vs. Inulin	-0.6895	-1.144 to -0.2352	Yes	**	0.0032	B-C
Test details	Mean 1	Mean 2	Mean Diff.	SE of diff.	n1	n2	q	DF
Sham vs. Veh	2.146	1	1.146	0.2169	4	8	7.471	17
Sham vs. Inulin	2.146	1.69	0.4564	0.2169	4	8	2.975	17
Veh vs. Inulin	1	1.69	-0.6895	0.1771	8	8	5.506	17
Fig. 1I - nNOS
ANOVA summary
F	5.537
P value	0.0141
P value summary	*
Significant diff. among means (P < 0.05)?	Yes
R squared	0.3945
Brown-Forsythe test
F (DFn, DFd)	1.586 (2, 17)
P value	0.2336
P value summary	ns
Are SDs significantly different (P < 0.05)?	No
Bartlett's test
Bartlett's statistic (corrected)	3.386
P value	0.184
P value summary	ns
Are SDs significantly different (P < 0.05)?	No
ANOVA table	SS	DF	MS	F (DFn, DFd)	P value
Treatment (between columns)	1.576	2	0.7882	F (2, 17) = 5.537	P=0.0141
Residual (within columns)	2.42	17	0.1423
Total	3.996	19
Tukey's multiple comparisons test	Mean Diff.	95.00% CI of diff.	Below threshold?	Summary	Adjusted P Value
Sham vs. Veh	0.3298	-0.2629 to 0.9225	No	ns	0.3496	A-B
Sham vs. Inulin	-0.2978	-0.8905 to 0.2949	No	ns	0.4202	A-C
Veh vs. Inulin	-0.6276	-1.112 to -0.1437	Yes	*	0.0106	B-C
Test details	Mean 1	Mean 2	Mean Diff.	SE of diff.	n1	n2	q	DF
Sham vs. Veh	1.33	1	0.3298	0.231	4	8	2.019	17
Sham vs. Inulin	1.33	1.628	-0.2978	0.231	4	8	1.823	17
Veh vs. Inulin	1	1.628	-0.6276	0.1886	8	8	4.705	17
Fig. 1J - ChAT
ANOVA summary
F	0.7423
P value	0.4908
P value summary	ns
Significant diff. among means (P < 0.05)?	No
R squared	0.08032
Brown-Forsythe test
F (DFn, DFd)	1.054 (2, 17)
P value	0.3703
P value summary	ns
Are SDs significantly different (P < 0.05)?	No
Bartlett's test
Bartlett's statistic (corrected)	4.262
P value	0.1187
P value summary	ns
Are SDs significantly different (P < 0.05)?	No
ANOVA table	SS	DF	MS	F (DFn, DFd)	P value
Treatment (between columns)	0.1591	2	0.07953	F (2, 17) = 0.7423	P=0.4908
Residual (within columns)	1.821	17	0.1071
Total	1.98	19
Tukey's multiple comparisons test	Mean Diff.	95.00% CI of diff.	Below threshold?	Summary	Adjusted P Value
Sham vs. Veh	0.07733	-0.4369 to 0.5915	No	ns	0.9216	A-B
Sham vs. Inulin	-0.1211	-0.6353 to 0.3931	No	ns	0.8197	A-C
Veh vs. Inulin	-0.1985	-0.6183 to 0.2214	No	ns	0.4621	B-C
Test details	Mean 1	Mean 2	Mean Diff.	SE of diff.	n1	n2	q	DF
Sham vs. Veh	1.077	1	0.07733	0.2004	4	8	0.5456	17
Sham vs. Inulin	1.077	1.198	-0.1211	0.2004	4	8	0.8546	17
Veh vs. Inulin	1	1.198	-0.1985	0.1637	8	8	1.715	17
Fig. 1K - HuC/D+ cells / ganglia
ANOVA summary
F	9.282
P value	0.0031
P value summary	**
Significant diff. among means (P < 0.05)?	Yes
R squared	0.5881
Brown-Forsythe test
F (DFn, DFd)	0.6098 (2, 13)
P value	0.5583
P value summary	ns
Are SDs significantly different (P < 0.05)?	No
Bartlett's test
Bartlett's statistic (corrected)	1.186
P value	0.5525
P value summary	ns
Are SDs significantly different (P < 0.05)?	No
Tukey's multiple comparisons test	Mean Diff.	95.00% CI of diff.	Below threshold?	Summary	Adjusted P Value
Sham vs. Veh	38.35	12.58 to 64.11	Yes	**	0.0046	A-B
Sham vs. Inulin	9.214	-16.55 to 34.98	No	ns	0.6232	A-C
Veh vs. Inulin	-29.13	-52.18 to -6.087	Yes	*	0.0138	B-C
Test details	Mean 1	Mean 2	Mean Diff.	SE of diff.	n1	n2	q	DF
Sham vs. Veh	72.14	33.8	38.35	9.759	4	6	5.557	13
Sham vs. Inulin	72.14	62.93	9.214	9.759	4	6	1.335	13
Veh vs. Inulin	33.8	62.93	-29.13	8.728	6	6	4.72	13
Fig. 1L - PGP9.5 % Area
ANOVA summary
F	13.18
P value	0.0005
P value summary	***
Significant diff. among means (P < 0.05)?	Yes
R squared	0.6373
Brown-Forsythe test
F (DFn, DFd)	0.5930 (2, 15)
P value	0.5651
P value summary	ns
Are SDs significantly different (P < 0.05)?	No
Bartlett's test
Bartlett's statistic (corrected)	0.8794
P value	0.6442
P value summary	ns
Are SDs significantly different (P < 0.05)?	No
ANOVA table	SS	DF	MS	F (DFn, DFd)	P value
Treatment (between columns)	410	2	205	F (2, 15) = 13.18	P=0.0005
Residual (within columns)	233.3	15	15.55
Total	643.3	17
Tukey's multiple comparisons test	Mean Diff.	95.00% CI of diff.	Below threshold?	Summary	Adjusted P Value
Sham vs. Veh	9.903	3.905 to 15.90	Yes	**	0.0018	A-B
Sham vs. Inulin	-1.441	-7.140 to 4.259	No	ns	0.7915	A-C
Veh vs. Inulin	-11.34	-17.55 to -5.141	Yes	***	0.0007	B-C
Test details	Mean 1	Mean 2	Mean Diff.	SE of diff.	n1	n2	q	DF
Sham vs. Veh	28.75	18.85	9.903	2.309	7	5	6.065	15
Sham vs. Inulin	28.75	30.19	-1.441	2.194	7	6	0.9286	15
Veh vs. Inulin	18.85	30.19	-11.34	2.388	5	6	6.718	15
Fig. 1M - nNOS/ganglia
ANOVA summary
F	1.247
P value	0.3099
P value summary	ns
Significant diff. among means (P < 0.05)?	No
R squared	0.116
Brown-Forsythe test
F (DFn, DFd)	2.114 (2, 19)
P value	0.1483
P value summary	ns
Are SDs significantly different (P < 0.05)?	No
Bartlett's test
Bartlett's statistic (corrected)	7.868
P value	0.0196
P value summary	*
Are SDs significantly different (P < 0.05)?	Yes
ANOVA table	SS	DF	MS	F (DFn, DFd)	P value
Treatment (between columns)	109	2	54.49	F (2, 19) = 1.247	P=0.3099
Residual (within columns)	830.3	19	43.7
Total	939.3	21
Tukey's multiple comparisons test	Mean Diff.	95.00% CI of diff.	Below threshold?	Summary	Adjusted P Value
Sham vs. Veh	5.011	-3.680 to 13.70	No	ns	0.3295	A-B
Sham vs. Inulin	0.5529	-8.139 to 9.244	No	ns	0.9857	A-C
Veh vs. Inulin	-4.458	-13.43 to 4.518	No	ns	0.4331	B-C
Test details	Mean 1	Mean 2	Mean Diff.	SE of diff.	n1	n2	q	DF
Sham vs. Veh	16.44	11.43	5.011	3.421	8	7	2.071	19
Sham vs. Inulin	16.44	15.89	0.5529	3.421	8	7	0.2286	19
Veh vs. Inulin	11.43	15.89	-4.458	3.533	7	7	1.784	19

## Sheet: Fig. 2 Data
Fig. 2A													Fig. 2C				Fig. 2D
DPI	Sham				SCI-veh			SCI-inulin						x	y			Sham.1	Sham.2	Sham.3	Sham.4	SCI.Veh.1	SCI.Veh.2	SCI.Veh.3	SCI.Inulin.1	SCI.Inulin.2	SCI.Inulin.3	SCI.Inulin.4
0	168	199	164	188	195	191	198	203	194	213	200.2		Sham	0.314058	-0.0125103		None;Other;Other;Other	0	0	0	0	0	0	0	0	0	0	0
14	191	192	205	219.167	201	224	217	208	200	176	198			0.215463	-0.0594544		k__Bacteria;p__Actinobacteria;c__Actinobacteria;o__Corynebacteriales	0.001	0.002	0.002	0	0.001	0	0	0.001	0	0.002	0
														0.242515	0.00803924		k__Bacteria;p__Actinobacteria;c__Coriobacteriia;o__Coriobacteriales	0.003	0.004	0.004	0.005	0.012	0.006	0.002	0.006	0.003	0.003	0.003
Fig. 2B														0.265985	0.0372234		k__Bacteria;p__Bacteroidetes;c__Bacteroidia;o__Bacteroidales	0.34	0.364	0.296	0.357	0.417	0.223	0.105	0.385	0.182	0.441	0.163
DPI	Sham				SCI-veh			SCI-inulin					SCI-veh	-0.200178	0.278346		k__Bacteria;p__Cyanobacteria;c__Chloroplast;o__Boechera gunnisoniana	0	0	0.001	0.001	0.001	0	0.001	0.001	0	0.001	0.001
0	4.83092	5.69065	5.17396	5.23946	5.74924	4.96792	5.1049	5.78106	5.1869	5.43897	4.99867			-0.0748251	0.168084		k__Bacteria;p__Firmicutes;c__Bacilli;o__Bacillales	0.021	0.101	0.049	0.013	0.016	0.019	0.006	0.008	0.001	0.007	0.004
14	5.09055	5.46871	5.62101	5.48513	5.23942	6.45966	6.44825	5.7367	6.14306	5.24335	5.64942			0.167546	0.00295561		k__Bacteria;p__Firmicutes;c__Bacilli;o__Lactobacillales	0.092	0.017	0.032	0.09	0.073	0.01	0.007	0.046	0.001	0.012	0.192
													SCI-inulin	-0.215749	-0.0161732		k__Bacteria;p__Firmicutes;c__Clostridia;o__Clostridiales	0.375	0.391	0.459	0.414	0.349	0.665	0.812	0.543	0.778	0.466	0.598
Fig. 2F														-0.348113	0.0422875		k__Bacteria;p__Firmicutes;c__Erysipelotrichia;o__Erysipelotrichales	0.152	0.097	0.145	0.108	0.102	0.04	0.044	0.002	0.001	0.009	0.003
DPI	Sham				SCI-veh			SCI-inulin						-0.207629	-0.258033		k__Bacteria;p__Proteobacteria;c__Betaproteobacteria;o__Burkholderiales	0.005	0.006	0.004	0.006	0.003	0.002	0.001	0.001	0	0.001	0
0	0.0738361	0.0420418	0.0452151	0.0319911	0.0294715	0.0534246	0.031544	0.0528404	0.0393267	0.0904502	0.0536376			-0.159073	-0.190764		k__Bacteria;p__Proteobacteria;c__Gammaproteobacteria;o__Enterobacteriales	0.001	0	0	0	0	0	0.001	0	0	0	0
14	0.0410544	0.0573802	0.0438302	0.037099	0.0243738	0.0217784	0.00983936	0.0429472	0.0994175	0.104235	0.0564307						k__Bacteria;p__Proteobacteria;c__Gammaproteobacteria;o__Pseudomonadales	0	0	0	0	0.001	0.001	0	0.002	0	0.005	0.004
																	k__Bacteria;p__Tenericutes;c__Mollicutes;o__Anaeroplasmatales	0.008	0.016	0.008	0.002	0.021	0.033	0.021	0.003	0.031	0.051	0.03
Fig. 2G																	k__Bacteria;p__Tenericutes;c__Mollicutes;o__NA	0.001	0.001	0	0.001	0.001	0.001	0.001	0.001	0.002	0.002	0.002
DPI	Sham				SCI-veh			SCI-inulin									k__Bacteria;p__Verrucomicrobia;c__Verrucomicrobiae;o__Verrucomicrobiales	0.001	0	0	0.002	0.002	0	0	0	0	0.001	0
0	0.121804	0.0777308	0.0930885	0.157209	0.117232	0.232851	0.229764	0.011555	0.0486928	0.0894245	0.027193
14	0.0918724	0.017482	0.0316046	0.0901254	0.0721544	0.00866288	0.00629183	0.0443291	0.00074625	0.00842077	0.191216
Fig. 2H
DPI	Sham				SCI-veh			SCI-inulin
0	0.0823432	0.0590366	0.0798937	0.0647471	0.0294015	0.0323056	0.00689085	0.00635319	0.00117998	0	0
14	0.12078	0.0731275	0.0897725	0.0665631	0	0	0	0	0	0	0
Fig. 2I
DPI	Sham				SCI-veh			SCI-inulin
0	1.52961	0.870954	0.936692	0.662739	0.772584	1.40051	0.826912	0.894634	0.665835	1.5314	0.908131
14	0.850497	1.18871	0.908002	0.768557	0.638948	0.570912	0.257935	0.727134	1.68322	1.7648	0.95542
Fig. 2J
DPI	Sham				SCI-veh			SCI-inulin
0	1.08311	0.691197	0.827761	1.39794	0.606533	1.20472	1.18875	0.261329	1.10124	2.02243	0.614999
14	0.816948	0.155453	0.281034	0.801412	0.37331	0.0448198	0.0325525	1.00255	0.0168772	0.190445	4.32455
Fig. 2K
DPI	Sham				SCI-veh			SCI-inulin
0	1.15157	0.825627	1.11731	0.905489	1.28582	1.41282	0.301358	3.37345	0.626552	0	0
14	1.68912	1.02269	1.25547	0.930886	0	0	0	0	0	0	0

## Sheet: Fig. 2 Stats
Fig. 2A
Two-way RM ANOVA	Matching: Stacked
Assume sphericity?	Yes
Alpha	0.05
Source of Variation	% of total variation	P value	P value summary	Significant?
Time x Injury/Diet	21.28	0.122	ns	No
Time	15.05	0.0832	ns	No
Injury/Diet	14.08	0.1228	ns	No
Subject	20.43	0.7119	ns	No
ANOVA table	SS	DF	MS	F (DFn, DFd)	P value
Time x Injury/Diet	999.2	2	499.6	F (2, 8) = 2.768	P=0.1220
Time	706.9	1	706.9	F (1, 8) = 3.917	P=0.0832
Injury/Diet	661	2	330.5	F (2, 8) = 2.757	P=0.1228
Subject	959.1	8	119.9	F (8, 8) = 0.6643	P=0.7119
Residual	1444	8	180.5
Difference between row means
Mean of Row 1	192.3
Mean of Row 2	203.8
Difference between means	-11.44
SE of difference	5.781
95% CI of difference	-24.77 to 1.890
Data summary
Number of columns (Injury/Diet)	3
Number of rows (Time)	2
Number of subjects (Subject)	11
Number of missing values	0
Šídák's multiple comparisons test	Predicted (LS) mean diff.	95.00% CI of diff.	Below threshold?	Summary	Adjusted P Value
Row 1 - Row 2
Sham	-22.04	-50.58 to 6.501	No	ns	0.1396
SCI-veh	-19.33	-52.29 to 13.62	No	ns	0.3092
SCI-inulin	7.05	-21.49 to 35.59	No	ns	0.8588
Test details	Predicted (LS) mean 1	Predicted (LS) mean 2	Predicted (LS) mean diff.	SE of diff.	N1	N2	t	DF
Row 1 - Row 2
Sham	179.8	201.8	-22.04	9.5	4	4	2.32	8
SCI-veh	194.7	214	-19.33	10.97	3	3	1.763	8
SCI-inulin	202.6	195.5	7.05	9.5	4	4	0.7421	8
Fig. 2B
Two-way RM ANOVA	Matching: Stacked
Assume sphericity?	Yes
Alpha	0.05
Source of Variation	% of total variation	P value	P value summary	Significant?
Time x Injury/Diet	7.405	0.5309	ns	No
Time	24.02	0.0679	ns	No
Injury/Diet	9.544	0.1936	ns	No
Subject	18.8	0.8695	ns	No
ANOVA table	SS	DF	MS	F (DFn, DFd)	P value
Time x Injury/Diet	0.3123	2	0.1562	F (2, 8) = 0.6861	P=0.5309
Time	1.013	1	1.013	F (1, 8) = 4.451	P=0.0679
Injury/Diet	0.4026	2	0.2013	F (2, 8) = 2.030	P=0.1936
Subject	0.7931	8	0.09914	F (8, 8) = 0.4356	P=0.8695
Residual	1.821	8	0.2276
Difference between row means
Mean of Row 1	5.286
Mean of Row 2	5.72
Difference between means	-0.4331
SE of difference	0.2053
95% CI of difference	-0.9066 to 0.04030
Data summary
Number of columns (Injury/Diet)	3
Number of rows (Time)	2
Number of subjects (Subject)	11
Number of missing values	0
Šídák's multiple comparisons test	Predicted (LS) mean diff.	95.00% CI of diff.	Below threshold?	Summary	Adjusted P Value
Row 1 - Row 2
Sham	-0.1826	-1.196 to 0.8310	No	ns	0.9375
SCI-veh	-0.7751	-1.946 to 0.3953	No	ns	0.2259
SCI-inulin	-0.3417	-1.355 to 0.6719	No	ns	0.7134
Test details	Predicted (LS) mean 1	Predicted (LS) mean 2	Predicted (LS) mean diff.	SE of diff.	N1	N2	t	DF
Row 1 - Row 2
Sham	5.234	5.416	-0.1826	0.3374	4	4	0.5413	8
SCI-veh	5.274	6.049	-0.7751	0.3895	3	3	1.99	8
SCI-inulin	5.351	5.693	-0.3417	0.3374	4	4	1.013	8
Fig. 2E
See microbiome source data & Extended Data Table 1
Fig. 2F
Two-way RM ANOVA	Matching: Stacked
Assume sphericity?	Yes
Alpha	0.05
Source of Variation	% of total variation	P value	P value summary	Significant?
Time x Treatment	9.274	0.1887	ns	No
Time	0.1873	0.7799	ns	No
Treatment	42.81	0.0288	*	Yes
Subject	29.98	0.2417	ns	No
ANOVA table	SS	DF	MS	F (DFn, DFd)	P value
Time x Treatment	0.001149	2	0.0005745	F (2, 8) = 2.069	P=0.1887
Time	2.32e-05	1	2.32e-05	F (1, 8) = 0.08357	P=0.7799
Treatment	0.005303	2	0.002652	F (2, 8) = 5.712	P=0.0288
Subject	0.003714	8	0.0004643	F (8, 8) = 1.672	P=0.2417
Residual	0.002221	8	0.0002777
Difference between row means
Mean of 0	0.04849
Mean of 2	0.04642
Difference between means	0.002073
SE of difference	0.007171
95% CI of difference	-0.01446 to 0.01861
Data summary
Number of columns (Treatment)	3
Number of rows (Time)	2
Number of subjects (Subject)	11
Number of missing values	0
Tukey's multiple comparisons test	Predicted (LS) mean diff.	95.00% CI of diff.	Below threshold?	Summary	Adjusted P Value
0
Sham vs. SCI-Vehicle	0.01012	-0.02783 to 0.04808	No	ns	0.7736
Sham vs. SCI-Inulin	-0.01079	-0.04593 to 0.02435	No	ns	0.7129
SCI-Vehicle vs. SCI-Inulin	-0.02092	-0.05887 to 0.01704	No	ns	0.3536
14
Sham vs. SCI-Vehicle	0.02618	-0.01178 to 0.06413	No	ns	0.2079
Sham vs. SCI-Inulin	-0.03092	-0.06606 to 0.004225	No	ns	0.0895
SCI-Vehicle vs. SCI-Inulin	-0.05709	-0.09505 to -0.01914	Yes	**	0.0036
Test details	Predicted (LS) mean 1	Predicted (LS) mean 2	Predicted (LS) mean diff.	SE of diff.	N1	N2	q	DF
0
Sham vs. SCI-Vehicle	0.04827	0.03815	0.01012	0.01471	4	3	0.9733	16
Sham vs. SCI-Inulin	0.04827	0.05906	-0.01079	0.01362	4	4	1.121	16
SCI-Vehicle vs. SCI-Inulin	0.03815	0.05906	-0.02092	0.01471	3	4	2.011	16
14
Sham vs. SCI-Vehicle	0.04484	0.01866	0.02618	0.01471	4	3	2.517	16
Sham vs. SCI-Inulin	0.04484	0.07576	-0.03092	0.01362	4	4	3.21	16
SCI-Vehicle vs. SCI-Inulin	0.01866	0.07576	-0.05709	0.01471	3	4	5.489	16
Fig. 2G
Two-way RM ANOVA	Matching: Stacked
Assume sphericity?	Yes
Alpha	0.05
Source of Variation	% of total variation	P value	P value summary	Significant?
Time x Treatment	26.66	0.0657	ns	No
Time	23.15	0.0315	*	Yes
Treatment	11.34	0.1273	ns	No
Subject	16.83	0.7462	ns	No
ANOVA table	SS	DF	MS	F (DFn, DFd)	P value
Time x Treatment	0.02819	2	0.0141	F (2, 8) = 3.900	P=0.0657
Time	0.02448	1	0.02448	F (1, 8) = 6.771	P=0.0315
Treatment	0.01199	2	0.005997	F (2, 8) = 2.696	P=0.1273
Subject	0.01779	8	0.002224	F (8, 8) = 0.6153	P=0.7462
Residual	0.02892	8	0.003615
Difference between row means
Mean of 0	0.1167
Mean of 2	0.04933
Difference between means	0.06732
SE of difference	0.02587
95% CI of difference	0.007663 to 0.1270
Data summary
Number of columns (Treatment)	3
Number of rows (Time)	2
Number of subjects (Subject)	11
Number of missing values	0
Number of families	2
Number of comparisons per family	3
Alpha	0.05
Tukey's multiple comparisons test	Predicted (LS) mean diff.	95.00% CI of diff.	Below threshold?	Summary	Adjusted P Value
0
Sham vs. SCI-Vehicle	-0.08082	-0.1873 to 0.02566	No	ns	0.1549
Sham vs. SCI-Inulin	0.06824	-0.03034 to 0.1668	No	ns	0.2057
SCI-Vehicle vs. SCI-Inulin	0.1491	0.04258 to 0.2555	Yes	**	0.0062
14
Sham vs. SCI-Vehicle	0.02873	-0.07775 to 0.1352	No	ns	0.769
Sham vs. SCI-Inulin	-0.003407	-0.1020 to 0.09518	No	ns	0.9956
SCI-Vehicle vs. SCI-Inulin	-0.03214	-0.1386 to 0.07434	No	ns	0.7209
Test details	Predicted (LS) mean 1	Predicted (LS) mean 2	Predicted (LS) mean diff.	SE of diff.	N1	N2	q	DF
0
Sham vs. SCI-Vehicle	0.1125	0.1933	-0.08082	0.04127	4	3	2.77	16
Sham vs. SCI-Inulin	0.1125	0.04422	0.06824	0.03821	4	4	2.526	16
SCI-Vehicle vs. SCI-Inulin	0.1933	0.04422	0.1491	0.04127	3	4	5.108	16
14
Sham vs. SCI-Vehicle	0.05777	0.02904	0.02873	0.04127	4	3	0.9847	16
Sham vs. SCI-Inulin	0.05777	0.06118	-0.003407	0.03821	4	4	0.1261	16
SCI-Vehicle vs. SCI-Inulin	0.02904	0.06118	-0.03214	0.04127	3	4	1.101	16
Fig. 2H
Two-way RM ANOVA	Matching: Stacked
Assume sphericity?	Yes
Alpha	0.05
Source of Variation	% of total variation	P value	P value summary	Significant?
Time x Treatment	4.039	0.0091	**	Yes
Time	0.1408	0.4519	ns	No
Treatment	87.99	<0.0001	****	Yes
Subject	6.153	0.0509	ns	No
ANOVA table	SS	DF	MS	F (DFn, DFd)	P value
Time x Treatment	0.001301	2	0.0006503	F (2, 8) = 8.967	P=0.0091
Time	4.535e-05	1	4.535e-05	F (1, 8) = 0.6253	P=0.4519
Treatment	0.02833	2	0.01416	F (2, 8) = 57.20	P<0.0001
Subject	0.001981	8	0.0002476	F (8, 8) = 3.415	P=0.0509
Residual	0.0005802	8	7.252e-05
Difference between row means
Mean of 0	0.03208
Mean of 2	0.02919
Difference between means	0.002898
SE of difference	0.003665
95% CI of difference	-0.005553 to 0.01135
Data summary
Number of columns (Treatment)	3
Number of rows (Time)	2
Number of subjects (Subject)	11
Number of missing values	0
Tukey's multiple comparisons test	Predicted (LS) mean diff.	95.00% CI of diff.	Below threshold?	Summary	Adjusted P Value
0
Sham vs. SCI-Vehicle	0.04864	0.02370 to 0.07357	Yes	***	0.0003
Sham vs. SCI-Inulin	0.06962	0.04654 to 0.09271	Yes	****	<0.0001
SCI-Vehicle vs. SCI-Inulin	0.02098	-0.003952 to 0.04592	No	ns	0.107
2
Sham vs. SCI-Vehicle	0.08756	0.06263 to 0.1125	Yes	****	<0.0001
Sham vs. SCI-Inulin	0.08756	0.06448 to 0.1106	Yes	****	<0.0001
SCI-Vehicle vs. SCI-Inulin	0	-0.02493 to 0.02493	No	ns	>0.9999
Test details	Predicted (LS) mean 1	Predicted (LS) mean 2	Predicted (LS) mean diff.	SE of diff.	N1	N2	q	DF
0
Sham vs. SCI-Vehicle	0.07151	0.02287	0.04864	0.009663	4	3	7.118	16
Sham vs. SCI-Inulin	0.07151	0.001883	0.06962	0.008946	4	4	11.01	16
SCI-Vehicle vs. SCI-Inulin	0.02287	0.001883	0.02098	0.009663	3	4	3.071	16
2
Sham vs. SCI-Vehicle	0.08756	0	0.08756	0.009663	4	3	12.81	16
Sham vs. SCI-Inulin	0.08756	0	0.08756	0.008946	4	4	13.84	16
SCI-Vehicle vs. SCI-Inulin	0	0	0	0.009663	3	4	0	16
Fig. 2I
Two-way RM ANOVA	Matching: Stacked
Assume sphericity?	Yes
Alpha	0.05
Source of Variation	% of total variation	P value	P value summary	Significant?
Time x Treatment	17.07	0.1273	ns	No
Time	1.698	0.4848	ns	No
Treatment	17.07	0.2404	ns	No
Subject	39.87	0.2677	ns	No
ANOVA table	SS	DF	MS	F (DFn, DFd)	P value
Time x Treatment	0.5398	2	0.2699	F (2, 8) = 2.696	P=0.1273
Time	0.05369	1	0.05369	F (1, 8) = 0.5364	P=0.4848
Treatment	0.5398	2	0.2699	F (2, 8) = 1.712	P=0.2404
Subject	1.261	8	0.1576	F (8, 8) = 1.574	P=0.2677
Residual	0.8008	8	0.1001
Difference between row means
Mean of 0	1
Mean of 2	0.9003
Difference between means	0.09972
SE of difference	0.1361
95% CI of difference	-0.2142 to 0.4137
Data summary
Number of columns (Treatment)	3
Number of rows (Time)	2
Number of subjects (Subject)	11
Number of missing values	0
Tukey's multiple comparisons test	Predicted (LS) mean diff.	95.00% CI of diff.	Below threshold?	Summary	Adjusted P Value
0
Sham vs. SCI-Vehicle	-2.75e-07	-0.7074 to 0.7074	No	ns	>0.9999
Sham vs. SCI-Inulin	-2.5e-08	-0.6549 to 0.6549	No	ns	>0.9999
SCI-Vehicle vs. SCI-Inulin	2.5e-07	-0.7074 to 0.7074	No	ns	>0.9999
14
Sham vs. SCI-Vehicle	0.4397	-0.2677 to 1.147	No	ns	0.2727
Sham vs. SCI-Inulin	-0.3537	-1.009 to 0.3012	No	ns	0.3675
SCI-Vehicle vs. SCI-Inulin	-0.7934	-1.501 to -0.08597	Yes	*	0.027
Test details	Predicted (LS) mean 1	Predicted (LS) mean 2	Predicted (LS) mean diff.	SE of diff.	N1	N2	q	DF
0
Sham vs. SCI-Vehicle	1	1	-2.75e-07	0.2742	4	3	1.419e-06	16
Sham vs. SCI-Inulin	1	1	-2.5e-08	0.2538	4	4	1.393e-07	16
SCI-Vehicle vs. SCI-Inulin	1	1	2.5e-07	0.2742	3	4	1.29e-06	16
14
Sham vs. SCI-Vehicle	0.9289	0.4893	0.4397	0.2742	4	3	2.268	16
Sham vs. SCI-Inulin	0.9289	1.283	-0.3537	0.2538	4	4	1.971	16
SCI-Vehicle vs. SCI-Inulin	0.4893	1.283	-0.7934	0.2742	3	4	4.093	16
Fig. 2J
Two-way RM ANOVA	Matching: Stacked
Assume sphericity?	Yes
Alpha	0.05
Source of Variation	% of total variation	P value	P value summary	Significant?
Time x Treatment	8.026	0.5644	ns	No
Time	3.008	0.5163	ns	No
Treatment	8.026	0.3824	ns	No
Subject	29.54	0.781	ns	No
ANOVA table	SS	DF	MS	F (DFn, DFd)	P value
Time x Treatment	1.452	2	0.7261	F (2, 8) = 0.6150	P=0.5644
Time	0.5443	1	0.5443	F (1, 8) = 0.4610	P=0.5163
Treatment	1.452	2	0.7261	F (2, 8) = 1.087	P=0.3824
Subject	5.345	8	0.6681	F (8, 8) = 0.5659	P=0.7810
Residual	9.445	8	1.181
Difference between row means
Mean of 0	1
Mean of 2	0.6825
Difference between means	0.3175
SE of difference	0.4676
95% CI of difference	-0.7608 to 1.396
Data summary
Number of columns (Treatment)	3
Number of rows (Time)	2
Number of subjects (Subject)	11
Number of missing values	0
Tukey's multiple comparisons test	Predicted (LS) mean diff.	95.00% CI of diff.	Below threshold?	Summary	Adjusted P Value
0
Sham vs. SCI-Vehicle	1.167e-07	-1.895 to 1.895	No	ns	>0.9999
Sham vs. SCI-Inulin	1.25e-07	-1.754 to 1.754	No	ns	>0.9999
SCI-Vehicle vs. SCI-Inulin	8.333e-09	-1.895 to 1.895	No	ns	>0.9999
14
Sham vs. SCI-Vehicle	0.3635	-1.531 to 2.258	No	ns	0.8747
Sham vs. SCI-Inulin	-0.8699	-2.624 to 0.8843	No	ns	0.4263
SCI-Vehicle vs. SCI-Inulin	-1.233	-3.128 to 0.6614	No	ns	0.2431
Test details	Predicted (LS) mean 1	Predicted (LS) mean 2	Predicted (LS) mean diff.	SE of diff.	N1	N2	q	DF
0
Sham vs. SCI-Vehicle	1	1	1.167e-07	0.7343	4	3	2.247e-07	16
Sham vs. SCI-Inulin	1	1	1.25e-07	0.6798	4	4	2.6e-07	16
SCI-Vehicle vs. SCI-Inulin	1	1	8.333e-09	0.7343	3	4	1.605e-08	16
14
Sham vs. SCI-Vehicle	0.5137	0.1502	0.3635	0.7343	4	3	0.7	16
Sham vs. SCI-Inulin	0.5137	1.384	-0.8699	0.6798	4	4	1.81	16
SCI-Vehicle vs. SCI-Inulin	0.1502	1.384	-1.233	0.7343	3	4	2.375	16
Fig. 2K
Two-way RM ANOVA	Matching: Stacked
Assume sphericity?	Yes
Alpha	0.05
Source of Variation	% of total variation	P value	P value summary	Significant?
Time x Treatment	13.21	0.232	ns	No
Time	13.1	0.0985	ns	No
Treatment	13.21	0.2497	ns	No
Subject	31.87	0.4665	ns	No
ANOVA table	SS	DF	MS	F (DFn, DFd)	P value
Time x Treatment	1.908	2	0.9542	F (2, 8) = 1.763	P=0.2320
Time	1.891	1	1.891	F (1, 8) = 3.495	P=0.0985
Treatment	1.908	2	0.9542	F (2, 8) = 1.658	P=0.2497
Subject	4.603	8	0.5754	F (8, 8) = 1.063	P=0.4665
Residual	4.329	8	0.5412
Difference between row means
Mean of 0	1
Mean of 2	0.4082
Difference between means	0.5918
SE of difference	0.3166
95% CI of difference	-0.1382 to 1.322
Data summary
Number of columns (Treatment)	3
Number of rows (Time)	2
Number of subjects (Subject)	11
Number of missing values	0
Tukey's multiple comparisons test	Predicted (LS) mean diff.	95.00% CI of diff.	Below threshold?	Summary	Adjusted P Value
0
Sham vs. SCI-Vehicle	-9.167e-08	-1.473 to 1.473	No	ns	>0.9999
Sham vs. SCI-Inulin	-1.4e-06	-1.363 to 1.363	No	ns	>0.9999
SCI-Vehicle vs. SCI-Inulin	-1.308e-06	-1.473 to 1.473	No	ns	>0.9999
14
Sham vs. SCI-Vehicle	1.225	-0.2480 to 2.697	No	ns	0.112
Sham vs. SCI-Inulin	1.225	-0.1388 to 2.588	No	ns	0.082
SCI-Vehicle vs. SCI-Inulin	0	-1.473 to 1.473	No	ns	>0.9999
Test details	Predicted (LS) mean 1	Predicted (LS) mean 2	Predicted (LS) mean diff.	SE of diff.	N1	N2	q	DF
0
Sham vs. SCI-Vehicle	1	1	-9.167e-08	0.5707	4	3	2.272e-07	16
Sham vs. SCI-Inulin	1	1	-1.4e-06	0.5283	4	4	3.747e-06	16
SCI-Vehicle vs. SCI-Inulin	1	1	-1.308e-06	0.5707	3	4	3.242e-06	16
14
Sham vs. SCI-Vehicle	1.225	0	1.225	0.5707	4	3	3.035	16
Sham vs. SCI-Inulin	1.225	0	1.225	0.5283	4	4	3.278	16
SCI-Vehicle vs. SCI-Inulin	0	0	0	0.5707	3	4	0	16

## Sheet: Fig. 3 Data
	Fig. 3B - ex-GF Carmine					Fig. 3D - Monocolonized Carmine						Fig. 3E - mono PGP9.5					Fig. 3F - mono nNOS					Fig. 3G - mono ChAT
	Sham	Veh	Inulin			Conv	GF	L.j.	B.t.	C.c.		GF	L.j.	B.t.	C.c.		GF	L.j.	B.t.	C.c.		GF	L.j.	B.t.	C.c.
Male	7	6.25	8.5		Male	2.5	8.5	8.5	7.5	8.5		1.05807	1.03059	2.1479	1.34543		1.19323	1.28824	1.80387	1.14613		0.948247	1.09403	2.19583	1.8383
	7	2.75	8.5			4.5	8	8.5	4.5	7		0.824406	1.18304	2.45802	1.47327		0.861529	1.59623	2.33963	1.33189		0.71359	1.42045	2.05731	2.0213
	6.75	3.5	7.5			8.5	6.5	6	6	7		1.06889	0.792085	1.82229	1.31006		1.07482	1.23294	1.94235	1.01539		1.33036	0.95243	1.52998	2.27394
	6	6.5	3			5		5.5	4.5	7.5		1.04732	0.774246	1.63143	1.40575		0.900664	0.880408	1.72152	1.23702		0.959516	0.814329	1.54917	1.44686
	8.5	4	3.75			8.5		5.5	5.5	8.5		1.00131	0.730247	1.69364	1.28702		0.969759	0.904104	0.997543	1.08786		1.04828	0.657822	0.997369	1.34249
	8.5	3.5	4.25					5	3.5	8.5			0.755987	1.69911	1.57369			0.8739	1.55625	1.44507			0.264316	1.22498
	3.5	4	8.5							8.5
	8.5	4.5	8.5
	6	5.5	5.5		Female	4	8.5	5.5	5.5	8
	3.5	5.5	4.25			4	5.5	7	8.5	8
	5.5	6				4.25	8.5	8.5	4.5	6
	3.5	5				2.5	8.5	5	8.5	7
	6.5	5.5				4	8.5	7.5	8.5	4
	5	3.75					8.5		7.5
	3.5	3.25					8.5
	4	3.75
	4.5	3.25				Fig. 3I - Probiotic BMS
	4	4				DPI	Veh										L.j.								B.t.									C.c.
	5.5	7.75				0	9	9	9	9	9	9	9	9	9	9	9	9	9	9	9	9	9	9	9	9	9	9	9	9	9	9	9	9	9	9	9	9	9	9	9	9	9
	3.75	4				1	0	0	0	0	0	0	0	0	0	0.5	0	0	0	0	1.5	0	0	0	0	1	0	0	0	0	0	0	0	0	0	0	0	0	0	0	0	0	0
						3	0	0	0	0	0	0	0	0	0	1	0	1	0.5	0	3	0	0.5	0.5	1	1.5	0	0	0	0	0.5	0	0	1	0	0.5	0	0	0	0	0.5	0	0
Female	3	7.25	6.75			5	0	0	0.5	0	0	0	0	1	2	1.5	0	1	1	0	5	0	1.5	1.5	1.5	2.5	0	0	0	0	1	1	1	2	1	0	0.5	1	0.5	1	2	0	0.5
	5.5	7	7			7	2	2	2.5	2	1	1	1	1	1	1.5	2	3.5	1	1	6	1	2	2	2	3.5	1	0	1	1	1	1	2	1.5	1	1	0.5	0	1	1	1.5	0	2
	6.5	8.5	8.5			14	3	3	3.5	4	1	1.5	3.5	1	1.5	2	2	4.5	3	4	6	1.5	4.5	6	3	7	4	1	1	1	2.5	3	2.5	2	1	0	2	2	1.5	2	1	3	1.5
	3.5	8.5	4.25
	6	7	4.5
	5	5.5				Fig. 3J - Probiotic Carmine
	6.5	7				Veh	L.j.	B.t.	C.c.
	5	7				6.5	5.25	4.75	4.25
	6.5	4.5				3.75	8.5	2.5	7
	7.5	6				4	6.75	2.5	5.75
	5.5	4				2.75	4.75	4.5	4.25
	8.5	4.5				6.5	3.5	8.5	4.75
	6.75	8.5				4.75	4.5	8.5	5
	7.25	7.5				4.75	6	6	7
	8	7				3.75	4.5	7.75	5
		7.5				7.5	3.75	6	6.25
		8.5				5.25	4.75		6.25
		7				4.5
		7.5
		7.25
		4.5

## Sheet: Fig. 3 Stats
Fig. 3B - ex-GF Carmine
ANOVA summary
F	0.4654
P value	0.6294
P value summary	ns
Significant diff. among means (P < 0.05)?	No
R squared	0.01047
Brown-Forsythe test
F (DFn, DFd)	1.307 (2, 88)
P value	0.2757
P value summary	ns
Are SDs significantly different (P < 0.05)?	No
Bartlett's test
Bartlett's statistic (corrected)	1.016
P value	0.6016
P value summary	ns
Are SDs significantly different (P < 0.05)?	No
ANOVA table	SS	DF	MS	F (DFn, DFd)	P value
Treatment (between columns)	2.908	2	1.454	F (2, 88) = 0.4654	P=0.6294
Residual (within columns)	275	88	3.125
Total	277.9	90
Data summary
Number of treatments (columns)	3
Number of values (total)	91
Tukey's multiple comparisons test	Mean Diff.	95.00% CI of diff.	Below threshold?	Summary	Adjusted P Value
Sham vs. Veh	0.05801	-0.9118 to 1.028	No	ns	0.9889	A-B
Sham vs. Inulin	-0.4452	-1.746 to 0.8553	No	ns	0.694	A-C
Veh vs. Inulin	-0.5033	-1.775 to 0.7684	No	ns	0.6144	B-C
Test details	Mean 1	Mean 2	Mean Diff.	SE of diff.	n1	n2	q	DF
Sham vs. Veh	5.771	5.713	0.05801	0.4068	35	41	0.2017	88
Sham vs. Inulin	5.771	6.217	-0.4452	0.5455	35	15	1.154	88
Veh vs. Inulin	5.713	6.217	-0.5033	0.5334	41	15	1.334	88
Fig. 3D - Monocolonized Carmine
ANOVA summary
F	5.952
P value	0.0005
P value summary	***
Significant diff. among means (P < 0.05)?	Yes
R squared	0.3226
Brown-Forsythe test
F (DFn, DFd)	1.250 (4, 50)
P value	0.3021
P value summary	ns
Are SDs significantly different (P < 0.05)?	No
Bartlett's test
Bartlett's statistic (corrected)	5.034
P value	0.2838
P value summary	ns
Are SDs significantly different (P < 0.05)?	No
ANOVA table	SS	DF	MS	F (DFn, DFd)	P value
Treatment (between columns)	60.58	4	15.14	F (4, 50) = 5.952	P=0.0005
Residual (within columns)	127.2	50	2.545
Total	187.8	54
Data summary
Number of treatments (columns)	5
Number of values (total)	55
Dunnett's multiple comparisons test	Mean Diff.	95.00% CI of diff.	Below threshold?	Summary	Adjusted P Value	B-?
GF vs. Conv	3.175	1.381 to 4.969	Yes	***	0.0002	A	Conv
GF vs. L.j.	1.359	-0.3935 to 3.112	No	ns	0.1689	C	L.j.
GF vs. B.t.	1.742	0.02419 to 3.459	Yes	*	0.046	D	B.t.
GF vs. C.c.	0.575	-1.142 to 2.292	No	ns	0.8077	E	C.c.
Test details	Mean 1	Mean 2	Mean Diff.	SE of diff.	n1	n2	q	DF
GF vs. Conv	7.95	4.775	3.175	0.7134	10	10	4.451	50
GF vs. L.j.	7.95	6.591	1.359	0.697	10	11	1.95	50
GF vs. B.t.	7.95	6.208	1.742	0.683	10	12	2.55	50
GF vs. C.c.	7.95	7.375	0.575	0.683	10	12	0.8418	50
Fig. 3E - mono PGP9.5
ANOVA summary
F	29.89
P value	<0.0001
P value summary	****
Significant diff. among means (P < 0.05)?	Yes
R squared	0.8252
Brown-Forsythe test
F (DFn, DFd)	1.231 (3, 19)
P value	0.3259
P value summary	ns
Are SDs significantly different (P < 0.05)?	No
Bartlett's test
Bartlett's statistic (corrected)	7.78
P value	0.0508
P value summary	ns
Are SDs significantly different (P < 0.05)?	No
ANOVA table	SS	DF	MS	F (DFn, DFd)	P value
Treatment (between columns)	3.8	3	1.267	F (3, 19) = 29.89	P<0.0001
Residual (within columns)	0.8053	19	0.04238
Total	4.606	22
Data summary
Number of treatments (columns)	4
Number of values (total)	23
Dunnett's multiple comparisons test	Mean Diff.	95.00% CI of diff.	Below threshold?	Summary	Adjusted P Value	A-?
GF vs. L.j.	0.1223	-0.1943 to 0.4389	No	ns	0.6347	B	L.j.
GF vs. B.t.	-0.9087	-1.225 to -0.5922	Yes	****	<0.0001	C	B.t.
GF vs. C.c.	-0.3992	-0.7158 to -0.08262	Yes	*	0.0123	D	C.c.
Test details	Mean 1	Mean 2	Mean Diff.	SE of diff.	n1	n2	q	DF
GF vs. L.j.	1	0.8777	0.1223	0.1247	5	6	0.9811	19
GF vs. B.t.	1	1.909	-0.9087	0.1247	5	6	7.29	19
GF vs. C.c.	1	1.399	-0.3992	0.1247	5	6	3.202	19
Fig. 3F - mono nNOS
ANOVA summary
F	6.856
P value	0.0026
P value summary	**
Significant diff. among means (P < 0.05)?	Yes
R squared	0.5198
Brown-Forsythe test
F (DFn, DFd)	1.599 (3, 19)
P value	0.2227
P value summary	ns
Are SDs significantly different (P < 0.05)?	No
Bartlett's test
Bartlett's statistic (corrected)	7.297
P value	0.063
P value summary	ns
Are SDs significantly different (P < 0.05)?	No
ANOVA table	SS	DF	MS	F (DFn, DFd)	P value
Treatment (between columns)	1.755	3	0.5851	F (3, 19) = 6.856	P=0.0026
Residual (within columns)	1.621	19	0.08534
Total	3.377	22
Data summary
Number of treatments (columns)	4
Number of values (total)	23
Dunnett's multiple comparisons test	Mean Diff.	95.00% CI of diff.	Below threshold?	Summary	Adjusted P Value	A-?
GF vs. L.j.	-0.1293	-0.5785 to 0.3199	No	ns	0.7985	B	L.j.
GF vs. B.t.	-0.7269	-1.176 to -0.2776	Yes	**	0.0016	C	B.t.
GF vs. C.c.	-0.2106	-0.6598 to 0.2387	No	ns	0.4974	D	C.c.
Test details	Mean 1	Mean 2	Mean Diff.	SE of diff.	n1	n2	q	DF
GF vs. L.j.	1	1.129	-0.1293	0.1769	5	6	0.731	19
GF vs. B.t.	1	1.727	-0.7269	0.1769	5	6	4.109	19
GF vs. C.c.	1	1.211	-0.2106	0.1769	5	6	1.19	19
Fig. 3G - mono ChAT
ANOVA summary
F	7.367
P value	0.002
P value summary	**
Significant diff. among means (P < 0.05)?	Yes
R squared	0.5511
Brown-Forsythe test
F (DFn, DFd)	0.7506 (3, 18)
P value	0.5361
P value summary	ns
Are SDs significantly different (P < 0.05)?	No
Bartlett's test
Bartlett's statistic (corrected)	1.942
P value	0.5845
P value summary	ns
Are SDs significantly different (P < 0.05)?	No
ANOVA table	SS	DF	MS	F (DFn, DFd)	P value
Treatment (between columns)	3.261	3	1.087	F (3, 18) = 7.367	P=0.0020
Residual (within columns)	2.656	18	0.1475
Total	5.916	21
Data summary
Number of treatments (columns)	4
Number of values (total)	22
Dunnett's multiple comparisons test	Mean Diff.	95.00% CI of diff.	Below threshold?	Summary	Adjusted P Value	A-?
GF vs. L.j.	0.1328	-0.4616 to 0.7272	No	ns	0.8895	B	L.j.
GF vs. B.t.	-0.5924	-1.187 to 0.001960	No	ns	0.0508	C	B.t.
GF vs. C.c.	-0.7846	-1.405 to -0.1637	Yes	*	0.0123	D	C.c.
Test details	Mean 1	Mean 2	Mean Diff.	SE of diff.	n1	n2	q	DF
GF vs. L.j.	1	0.8672	0.1328	0.2326	5	6	0.5708	18
GF vs. B.t.	1	1.592	-0.5924	0.2326	5	6	2.547	18
GF vs. C.c.	1	1.785	-0.7846	0.2429	5	5	3.23	18
Fig. 3I - Probiotic BMS
Two-way RM ANOVA	Matching: Stacked
Assume sphericity?	No
Alpha	0.05
Source of Variation	% of total variation	P value	P value summary	Significant?	Geisser-Greenhouse's epsilon
Time x Diet	0.8517	0.0007	***	Yes
Time	90.66	<0.0001	****	Yes	0.4934
Diet	0.8044	0.0581	ns	No
Subject	3.214	<0.0001	****	Yes
ANOVA table	SS	DF	MS	F (DFn, DFd)	P value
Time x Diet	19.45	15	1.297	F (15, 165) = 2.782	P=0.0007
Time	2070	5	414.1	F (2.467, 81.41) = 888.6	P<0.0001
Diet	18.37	3	6.123	F (3, 33) = 2.753	P=0.0581
Subject	73.4	33	2.224	F (33, 165) = 4.773	P<0.0001
Residual	76.89	165	0.466
Data summary
Number of columns (Diet)	4
Number of rows (Time)	6
Number of subjects (Subject)	37
Number of missing values	0
Dunnett's multiple comparisons test	Mean Diff.	95.00% CI of diff.	Below threshold?	Summary	Adjusted P Value
Row 1
Veh vs. L.j.	0
Veh vs. B.t.	0
Veh vs. C.c.	0
Row 2
Veh vs. L.j.	-0.1375	-0.6980 to 0.4230	No	ns	0.8256
Veh vs. B.t.	-0.06111	-0.3924 to 0.2702	No	ns	0.9251
Veh vs. C.c.	0.05	-0.09100 to 0.1910	No	ns	0.6476
Row 3
Veh vs. L.j.	-0.5875	-1.643 to 0.4680	No	ns	0.3206
Veh vs. B.t.	-0.2333	-0.8000 to 0.3333	No	ns	0.5764
Veh vs. C.c.	-0.1	-0.4834 to 0.2834	No	ns	0.846
Row 4
Veh vs. L.j.	-0.75	-2.512 to 1.012	No	ns	0.5266
Veh vs. B.t.	-0.2778	-1.250 to 0.6942	No	ns	0.8048
Veh vs. C.c.	-0.35	-1.186 to 0.4862	No	ns	0.5892
Row 5
Veh vs. L.j.	-0.8125	-2.623 to 0.9984	No	ns	0.4762
Veh vs. B.t.	0.1111	-0.8995 to 1.122	No	ns	0.9828
Veh vs. C.c.	0.55	-0.1532 to 1.253	No	ns	0.1455
Row 6
Veh vs. L.j.	-1.538	-3.405 to 0.3295	No	ns	0.1139
Veh vs. B.t.	-0.3778	-2.322 to 1.566	No	ns	0.9184
Veh vs. C.c.	0.8	-0.3371 to 1.937	No	ns	0.2043
Test details	Mean 1	Mean 2	Mean Diff.	SE of diff.	N1	N2	q	DF
Row 1
Veh vs. L.j.	9	9	0	0	10	8
Veh vs. B.t.	9	9	0	0	10	9
Veh vs. C.c.	9	9	0	0	10	10
Row 2
Veh vs. L.j.	0.05	0.1875	-0.1375	0.1941	10	8	0.7086	7.999
Veh vs. B.t.	0.05	0.1111	-0.06111	0.1218	10	9	0.5016	11.16
Veh vs. C.c.	0.05	0	0.05	0.05	10	10	1	9
Row 3
Veh vs. L.j.	0.1	0.6875	-0.5875	0.3667	10	8	1.602	8.129
Veh vs. B.t.	0.1	0.3333	-0.2333	0.2115	10	9	1.103	12.36
Veh vs. C.c.	0.1	0.2	-0.1	0.1491	10	10	0.6708	17.82
Row 4
Veh vs. L.j.	0.5	1.25	-0.75	0.6284	10	8	1.194	9.286
Veh vs. B.t.	0.5	0.7778	-0.2778	0.3737	10	9	0.7433	15.89
Veh vs. C.c.	0.5	0.85	-0.35	0.3253	10	10	1.076	17.96
Row 5
Veh vs. L.j.	1.5	2.313	-0.8125	0.6315	10	8	1.287	8.281
Veh vs. B.t.	1.5	1.389	0.1111	0.378	10	9	0.2939	12.57
Veh vs. C.c.	1.5	0.95	0.55	0.2734	10	10	2.012	17.79
Row 6
Veh vs. L.j.	2.4	3.938	-1.538	0.6919	10	8	2.222	11.76
Veh vs. B.t.	2.4	2.778	-0.3778	0.7282	10	9	0.5188	12.7
Veh vs. C.c.	2.4	1.6	0.8	0.4384	10	10	1.825	16.35
Fig. 3J - Probiotic Carmine
ANOVA summary
F	0.4576
P value	0.7136
P value summary	ns
Significant diff. among means (P < 0.05)?	No
R squared	0.03673
Brown-Forsythe test
F (DFn, DFd)	1.679 (3, 36)
P value	0.1888
P value summary	ns
Are SDs significantly different (P < 0.05)?	No
Bartlett's test
Bartlett's statistic (corrected)	5.398
P value	0.1448
P value summary	ns
Are SDs significantly different (P < 0.05)?	No
ANOVA table	SS	DF	MS	F (DFn, DFd)	P value
Treatment (between columns)	3.558	3	1.186	F (3, 36) = 0.4576	P=0.7136
Residual (within columns)	93.32	36	2.592
Total	96.87	39
Data summary
Number of treatments (columns)	4
Number of values (total)	40
Dunnett's multiple comparisons test	Mean Diff.	95.00% CI of diff.	Below threshold?	Summary	Adjusted P Value	A-?
Veh vs. L.j.	-0.3159	-2.046 to 1.414	No	ns	0.9454	B	L.j.
Veh vs. B.t.	-0.7576	-2.537 to 1.022	No	ns	0.6043	C	B.t.
Veh vs. C.c.	-0.6409	-2.371 to 1.089	No	ns	0.697	D	C.c.
Test details	Mean 1	Mean 2	Mean Diff.	SE of diff.	n1	n2	q	DF
Veh vs. L.j.	4.909	5.225	-0.3159	0.7035	11	10	0.4491	36
Veh vs. B.t.	4.909	5.667	-0.7576	0.7236	11	9	1.047	36
Veh vs. C.c.	4.909	5.55	-0.6409	0.7035	11	10	0.9111	36

## Sheet: Fig. 4 Data
Fig. 4A - IL-10 Levels				Fig. 4C - IL10rb BMS Scores
Sham	Veh	Inulin		DPI	Veh							Inulin
0.49315	0.546106	1.29247		0	9	9	9	9	9	9	9	9	9	9	9	9	9	9	9	9	9
0.9021	0.747674	1.28505		1	0	0	0.5	0	0	0	0	0	0	0	0	0	1	0	0	0.5	0
0.873906	0.651282	1.37487		3	2	0	1	0	0	0	0	0	0	1.5	0	2	8	0	1.5	2	0
1.73084	0.293059	1.235		5	2	0	2	0.5	0	0	2	1	0	3	0.5	3.5	8	1	3	2	1
1.06769	0.852151	1.45888		7	3	2	3.5	1	1	1.5	3	1	0.5	4	0	3.5	8	0.5	4	4	1
1.10519	0.934966	1.35533		14	4	2.5	7	0.5	1.5	2.5	6	2.5	2	7	1	5	9	0	5.5	3.5	2.5
0.892281	0.959889	1.22486
0.934844	0.90985	0.797032		Fig. 4D - IL10rb Carmine				Fig. 4E - IL10rb PGP Western			Fig. 4F - IL10rb nNOS Western			Fig. 4G - IL10rb ChAT Western
0.88091	1.07518	1.16365		Sham	Veh	Inulin		Veh	Inulin		Veh	Inulin		Veh	Inulin
1.02511	0.927176	0.935118		4	4.25	8		1.32059	0.818255		1.24995	0.975534		0.962838	1.30572
1.08337	1.29742	0.955758		2.25	3	7.75		1.06846	0.884789		0.852035	1.12231		1.10545	1.21542
1.01061	1.1478			2.5	4.5	3.25		0.980907	0.761243		0.838615	1.21496		0.753163	1.31639
0.946386	0.835008			3	6	4.75		0.939849	0.882582		0.990456	1.39426		1.07359	1.15772
1.16156	0.916633			2.5	6	3.5		0.864181	0.891461		1.22491	1.27478		0.972891	1.15336
1.09772	0.773992				3.75	6.75		0.829361	1.15943		1.00868	1.06348		1.13999	0.962101
0.976485					6	3.25		0.996662	1.97365		0.835351	1.82361		0.992081	0.95851
0.817849						4
						5
						3.25

## Sheet: Fig. 4 Stats
Fig. 4A - IL-10 Levels
ANOVA summary
F	6.311
P value	0.0041
P value summary	**
Significant diff. among means (P < 0.05)?	Yes
R squared	0.2399
Brown-Forsythe test
F (DFn, DFd)	0.06414 (2, 40)
P value	0.938
P value summary	ns
Are SDs significantly different (P < 0.05)?	No
Bartlett's test
Bartlett's statistic (corrected)	0.3391
P value	0.8441
P value summary	ns
Are SDs significantly different (P < 0.05)?	No
ANOVA table	SS	DF	MS	F (DFn, DFd)	P value
Treatment (between columns)	0.6955	2	0.3477	F (2, 40) = 6.311	P=0.0041
Residual (within columns)	2.204	40	0.0551
Total	2.9	42
Data summary
Number of treatments (columns)	3
Number of values (total)	43
Tukey's multiple comparisons test	Mean Diff.	95.00% CI of diff.	Below threshold?	Summary	Adjusted P Value
Sham vs. Veh	0.1421	-0.06027 to 0.3445	No	ns	0.2143	A-B
Sham vs. Inulin	-0.1889	-0.4100 to 0.03217	No	ns	0.1069	A-C
Veh vs. Inulin	-0.331	-0.5578 to -0.1042	Yes	**	0.0028	B-C
Test details	Mean 1	Mean 2	Mean Diff.	SE of diff.	n1	n2	q	DF
Sham vs. Veh	1	0.8579	0.1421	0.08316	17	15	2.417	40
Sham vs. Inulin	1	1.189	-0.1889	0.09083	17	11	2.941	40
Veh vs. Inulin	0.8579	1.189	-0.331	0.09318	15	11	5.024	40
Fig. 4C - il10rb BMS Scores
Two-way RM ANOVA	Matching: Stacked
Assume sphericity?	No
Alpha	0.05
Source of Variation	% of total variation	P value	P value summary	Significant?	Geisser-Greenhouse's epsilon
Time x Diet	0.5374	0.5072	ns	No
Time	73.12	<0.0001	****	Yes	0.3333
Diet	0.6887	0.4211	ns	No
Subject	15.1	<0.0001	****	Yes
ANOVA table	SS	DF	MS	F (DFn, DFd)	P value
Time x Diet	6.191	5	1.238	F (5, 75) = 0.8673	P=0.5072
Time	842.3	5	168.5	F (1.667, 25.00) = 118.0	P<0.0001
Diet	7.933	1	7.933	F (1, 15) = 0.6843	P=0.4211
Subject	173.9	15	11.59	F (15, 75) = 8.121	P<0.0001
Residual	107.1	75	1.428
Difference between column means
Mean of Veh	2.667
Mean of Inulin	3.233
Difference between means	-0.5667
SE of difference	0.685
95% CI of difference	-2.027 to 0.8934
Data summary
Number of columns (Diet)	2
Number of rows (Time)	6
Number of subjects (Subject)	17
Number of missing values	0
Šídák's multiple comparisons test	Mean Diff.	95.00% CI of diff.	Below threshold?	Summary	Adjusted P Value
Veh - Inulin
Row 1	0
Row 2	-0.07857	-0.4691 to 0.3120	No	ns	0.9917
Row 3	-1.071	-3.701 to 1.558	No	ns	0.7782
Row 4	-1.371	-3.935 to 1.192	No	ns	0.5417
Row 5	-0.5071	-3.250 to 2.235	No	ns	0.9942
Row 6	-0.3714	-4.210 to 3.467	No	ns	0.9999
Test details	Mean 1	Mean 2	Mean Diff.	SE of diff.	N1	N2	t	DF
Veh - Inulin
Row 1	9	9	0	0	7	10
Row 2	0.07143	0.15	-0.07857	0.1284	7	10	0.6118	14.5
Row 3	0.4286	1.5	-1.071	0.8297	7	10	1.291	11.47
Row 4	0.9286	2.3	-1.371	0.8294	7	10	1.653	13.13
Row 5	2.143	2.65	-0.5071	0.8828	7	10	0.5744	12.75
Row 6	3.429	3.8	-0.3714	1.26	7	10	0.2948	14.33
Fig. 4D - il10rb Carmine
ANOVA summary
F	3.542
P value	0.0493
P value summary	*
Significant diff. among means (P < 0.05)?	Yes
R squared	0.2716
Brown-Forsythe test
F (DFn, DFd)	2.104 (2, 19)
P value	0.1495
P value summary	ns
Are SDs significantly different (P < 0.05)?	No
Bartlett's test
Bartlett's statistic (corrected)	4.193
P value	0.1229
P value summary	ns
Are SDs significantly different (P < 0.05)?	No
ANOVA table	SS	DF	MS	F (DFn, DFd)	P value
Treatment (between columns)	16.07	2	8.035	F (2, 19) = 3.542	P=0.0493
Residual (within columns)	43.1	19	2.269
Total	59.17	21
Data summary
Number of treatments (columns)	3
Number of values (total)	22
Tukey's multiple comparisons test	Mean Diff.	95.00% CI of diff.	Below threshold?	Summary	Adjusted P Value
Sham vs. Veh	-1.936	-4.176 to 0.3048	No	ns	0.0978	A-B
Sham vs. Inulin	-2.1	-4.196 to -0.004194	Yes	*	0.0495	A-C
Veh vs. Inulin	-0.1643	-2.050 to 1.721	No	ns	0.9734	B-C
Test details	Mean 1	Mean 2	Mean Diff.	SE of diff.	n1	n2	q	DF
Sham vs. Veh	2.85	4.786	-1.936	0.8819	5	7	3.104	19
Sham vs. Inulin	2.85	4.95	-2.1	0.825	5	10	3.6	19
Veh vs. Inulin	4.786	4.95	-0.1643	0.7423	7	10	0.313	19
Fig. 4E - il10rb PGP Western
Unpaired t test
P value	0.7629
P value summary	ns
Significantly different (P < 0.05)?	No
One- or two-tailed P value?	Two-tailed
t, df	t=0.3086, df=12
How big is the difference?
Mean of column A	1
Mean of column B	1.053
Difference between means (B - A) ± SEM	0.05306 ± 0.1719
95% confidence interval	-0.3216 to 0.4277
R squared (eta squared)	0.007874
F test to compare variances
F, DFn, Dfd	6.808, 6, 6
P value	0.0344
P value summary	*
Significantly different (P < 0.05)?	Yes
Data analyzed
Sample size, column A	7
Sample size, column B	7
Fig. 4F - il10rb nNOS Western
Unpaired t test
P value	0.0553
P value summary	ns
Significantly different (P < 0.05)?	No
One- or two-tailed P value?	Two-tailed
t, df	t=2.123, df=12
How big is the difference?
Mean of column A	1
Mean of column B	1.267
Difference between means (B - A) ± SEM	0.2670 ± 0.1258
95% confidence interval	-0.007039 to 0.5410
R squared (eta squared)	0.273
F test to compare variances
F, DFn, Dfd	2.529, 6, 6
P value	0.2836
P value summary	ns
Significantly different (P < 0.05)?	No
Data analyzed
Sample size, column A	7
Sample size, column B	7
Fig. 4G - il10rb ChAT Western
Unpaired t test
P value	0.0601
P value summary	ns
Significantly different (P < 0.05)?	No
One- or two-tailed P value?	Two-tailed
t, df	t=2.076, df=12
How big is the difference?
Mean of column A	1
Mean of column B	1.153
Difference between means (B - A) ± SEM	0.1527 ± 0.07359
95% confidence interval	-0.007591 to 0.3131
R squared (eta squared)	0.2642
F test to compare variances
F, DFn, Dfd	1.292, 6, 6
P value	0.7638
P value summary	ns
Significantly different (P < 0.05)?	No
Data analyzed
Sample size, column A	7
Sample size, column B	7

## Sheet: Fig. 5 Data
Fig. 5A - Standard SCI Acetate				Fig. 5B - Standard SCI Propionate				Fig. 5C - Standard SCI Butyrate				Fig. 5D Standard SCI FFAR2				Fig. 5E Standard SCI FFAR3				Fig. 5F Standard SCI GPR109
Sham	Veh	Inulin		Sham	Veh	Inulin		Sham	Veh	Inulin		Sham	Veh	Inulin		Sham	Veh	Inulin		Sham	Veh	Inulin
0.606177	1.72235	5.01018		0.167	0.334	0.826		0.420304	0.678436	2.49652		1.56507	0.797331	1.60949		1.45979	0.813017	0.889149		1.10571	0.852587	1.04743
0.799939	1.37384	1.03673		0.212	0.265	0.4		0.534216	0.545098	0.686349		1.12212	0.688511	1.94167		1.05932	0.879513	0.855329		0.709628	0.850242	0.923379
1.26927	0.8354	0.874401		0.571	0.273	0.444		0.987908	0.589983	0.646797		0.740599	1.51416	1.58864		0.929353	1.30747	1.04746		0.726199	1.29717	0.969348
1.08789	0.616083	1.49436		0.505	0.242	0.592		0.947086	0.508776	0.859195		1.20357	0.917385	1.97813		1.50767	1.05163	2.94789		1.24624	1.05094	1.86518
0.956202	0.608378	0.832894		0.424	0.233	0.34		0.965931	0.443104	0.575037		1.33317	0.852346	1.6019		1.19045	0.93841	1.04094		1.31888	0.964962	1.10149
0.640721	0.983757	0.734012		0.415	0.303	0.485		0.783588	0.819804	0.465713		1.16687	1.2698	1.55993		0.79523	0.984854	1.18845		0.98489	0.952373	1.34375
0.450791	0.374834	0.365152		0.214	0.156	0.201		0.391863	0.413921	0.268667		0.859257	0.960468	1.46843		1.20508	1.02511	1.66283		1.4336	1.03173	1.71618
0.727715	0.426697			0.286	0.171			0.485636	0.356722			1.28336	0.609604	3.62042		1.00796	1.19642	2.09193		1.14743	0.936415	1.98407
0.826103	0.553484			0.363	0.288			0.58683	0.705276			1.21175	0.908968	1.19813		1.16203	1.02801	0.984243		1.22282	0.879273	1.3055
0.587931				0.335				0.458042					1.17877	0.954369			0.782702	0.97824			0.73726	1.1661
0.240787				0.12				0.294216					1.30501	1.46706			0.930241	0.804701			1.06383	0.836512
													0.997653	1.97855			1.06263	0.942155			1.38322	1.0872
Fig. 5H - TRG BMS
DPI	Veh											TRP													TRB
0	9	9	9	9	9	9	9	9	9	9	9	9	9	9	9	9	9	9	9	9	9	9	9	9	9	9	9	9	9	9	9	9	9	9	9	9
1	0	0.5	0	0.5	0.5	0	0	0	0	0	0	0	0	0	0.5	0	1.5	0.5	0	0.5	0.5	0	0	0.5	1	0	0	0	0	1.5	0	0.5	0	0	0.5	0
3	0	1	0	2.5	2	1.5	0	0	0.5	1.5	0	0	0	0	0.5	0.5	3.5	3	2	1	0.5	1	1	1.5	4.5	0	1	0	2.5	6	2	2.5	1.5	0	2.5	1.5
5	1	3.5	1	3	1.5	1.5	0.5	0	1.5	2	1.5	2	1	0.5	1.5	1	5.5	4.5	3	3	2.5	1.5	2	2.5	4	1	5	0	4	7.5	5	3.5	2	0.5	3.5	3.5
7	1	5	0	3.5	2	1.5	1	0	1.5	2.5	1.5	2.5	1	0	1	1	7	7	5	3	3.5	1	0.5	3	7	1	4.5	0	4	9	6	6.5	2	2	3.5	4
14	1.5	6	1	6	3	4	2.5	0.5	3	7	3	3.5	1	1	3.5	3.5	8	7.5	6	4	6	4	3	6	7	1	7	5	7	9	8	8	5	7	8	8
Fig. 5I - TRG Carmine				Fig. 5J - TRG PGP				Fig. 5K - TRG nNOS				Fig. 5L - TRG ChAT				Fig. 5M - TRG FFAR2				Fig. 5N TRG IL-10 Changes
Veh	TRP	TRB		Veh	TRP	TRB		Veh	TRP	TRB		Veh	TRP	TRB		Veh	TRP	TRB		Veh	TRP	TRB
4.5	4	5		1.35991	0.873697	1.04387		1.00453	1.08312	1.11728		0.855133	1.13337	0.892325		1.02825	1.49093	2.11228		1.26413	1.09572	1.56081
5	6.25	4		1.01429	0.888105	1.30726		0.852288	1.04061	1.27329		0.948616	1.11367	1.00583		1.21657	1.91295	2.5946		1.17659	0.822842	1.32873
4.5	6.5	5		0.922364	0.852746	1.41584		0.93969	1.15314	1.45751		1.09943	0.894107	0.950302		0.991387	2.27307	2.57361		1.29303	0.922043	1.54105
4.5	2.75	3.25		0.885799	1.10741	1.93012		1.18705	1.50556	1.29392		1.05236	1.28321	0.615378		0.831226	2.08951	4.05929		1.55613	1.2075	1.24554
4.5	5	3.75		0.81764	1.01231	0.956961		1.01644	1.54829	1.20175		1.04446	1.05147	1.01858		0.932557	1.52294	1.22434		0.879397	1.33505	1.41753
4.75	4	3.25		0.999499	0.672044	1.09702		1.51378	1.9504	2.01347		1.3324	2.22557	1.00547		1.04942	1.01242	2.04566		0.859497	1.09572	1.04849
6	4.25	3.75		1.18531	0.678318	1.16464		0.357639	1.06275	3.0319		0.776571	1.72083	0.845401		0.937538	1.2343	2.20394		0.86448	1.11543	1.19068
7.5	4.5	5.5		0.815195	1.0334			1.12858	0.936192			0.891028	1.44148			1.01305	1.30077			0.865176	1.50963	0.984227
6.5	5.25	3.5			0.860128				1.87789				1.36848				0.998715			0.676256	0.989882	1.73207
4.75	5	3.25			0.90912				1.43028				1.43528				1.2574			0.754144	1.08092	1.18154
4.75	3.5	4																		0.811172	1.09428	1.08586
	4.25	3.75																			0.805449	0.906349
	5																				0.824638

## Sheet: Fig. 5 Stats
Fig. 5A - Standard SCI Acetate
F	1.714
P value	0.2015
P value summary	ns
Significant diff. among means (P < 0.05)?	No
R squared	0.125
Brown-Forsythe test
F (DFn, DFd)	1.248 (2, 24)
P value	0.305
P value summary	ns
Are SDs significantly different (P < 0.05)?	No
Bartlett's test
Bartlett's statistic (corrected)	23.14
P value	<0.0001
P value summary	****
Are SDs significantly different (P < 0.05)?	Yes
ANOVA table	SS	DF	MS	F (DFn, DFd)	P value
Treatment (between columns)	2.534	2	1.267	F (2, 24) = 1.714	P=0.2015
Residual (within columns)	17.74	24	0.7393
Total	20.28	26
Tukey's multiple comparisons test	Mean Diff.	95.00% CI of diff.	Below threshold?	Summary	Adjusted P Value
Sham vs. Veh	-0.08789	-1.053 to 0.8772	No	ns	0.9719	A-B
Sham vs. Inulin	-0.7334	-1.772 to 0.3048	No	ns	0.203	A-C
Veh vs. Inulin	-0.6455	-1.728 to 0.4366	No	ns	0.3135	B-C
Test details	Mean 1	Mean 2	Mean Diff.	SE of diff.	n1	n2	q	DF
Sham vs. Veh	0.7449	0.8328	-0.08789	0.3865	11	9	0.3216	24
Sham vs. Inulin	0.7449	1.478	-0.7334	0.4157	11	7	2.495	24
Veh vs. Inulin	0.8328	1.478	-0.6455	0.4333	9	7	2.107	24
Fig. 5B - Standard SCI Propionate
ANOVA summary
F	4.838
P value	0.0172
P value summary	*
Significant diff. among means (P < 0.05)?	Yes
R squared	0.2873
Brown-Forsythe test
F (DFn, DFd)	2.745 (2, 24)
P value	0.0844
P value summary	ns
Are SDs significantly different (P < 0.05)?	No
Bartlett's test
Bartlett's statistic (corrected)	8.72
P value	0.0128
P value summary	*
Are SDs significantly different (P < 0.05)?	Yes
ANOVA table	SS	DF	MS	F (DFn, DFd)	P value
Treatment (between columns)	0.1895	2	0.09474	F (2, 24) = 4.838	P=0.0172
Residual (within columns)	0.47	24	0.01958
Total	0.6595	26
Tukey's multiple comparisons test	Mean Diff.	95.00% CI of diff.	Below threshold?	Summary	Adjusted P Value
Sham vs. Veh	0.0767	-0.08038 to 0.2338	No	ns	0.4536	A-B
Sham vs. Inulin	-0.1414	-0.3103 to 0.02761	No	ns	0.1133	A-C
Veh vs. Inulin	-0.218	-0.3942 to -0.04193	Yes	*	0.0133	B-C
Test details	Mean 1	Mean 2	Mean Diff.	SE of diff.	n1	n2	q	DF
Sham vs. Veh	0.3284	0.2517	0.0767	0.0629	11	9	1.724	24
Sham vs. Inulin	0.3284	0.4697	-0.1414	0.06766	11	7	2.955	24
Veh vs. Inulin	0.2517	0.4697	-0.218	0.07052	9	7	4.373	24
Fig. 5C - Standard SCI Butyrate
ANOVA summary
F	1.072
P value	0.3582
P value summary	ns
Significant diff. among means (P < 0.05)?	No
R squared	0.08199
Brown-Forsythe test
F (DFn, DFd)	1.227 (2, 24)
P value	0.311
P value summary	ns
Are SDs significantly different (P < 0.05)?	No
Bartlett's test
Bartlett's statistic (corrected)	18.14
P value	0.0001
P value summary	***
Are SDs significantly different (P < 0.05)?	Yes
ANOVA table	SS	DF	MS	F (DFn, DFd)	P value
Treatment (between columns)	0.3717	2	0.1859	F (2, 24) = 1.072	P=0.3582
Residual (within columns)	4.162	24	0.1734
Total	4.534	26
Tukey's multiple comparisons test	Mean Diff.	95.00% CI of diff.	Below threshold?	Summary	Adjusted P Value
Sham vs. Veh	0.06089	-0.4065 to 0.5283	No	ns	0.9435	A-B
Sham vs. Inulin	-0.2337	-0.7365 to 0.2692	No	ns	0.4875	A-C
Veh vs. Inulin	-0.2946	-0.8186 to 0.2295	No	ns	0.355	B-C
Test details	Mean 1	Mean 2	Mean Diff.	SE of diff.	n1	n2	q	DF
Sham vs. Veh	0.6232	0.5623	0.06089	0.1872	11	9	0.4601	24
Sham vs. Inulin	0.6232	0.8569	-0.2337	0.2013	11	7	1.641	24
Veh vs. Inulin	0.5623	0.8569	-0.2946	0.2099	9	7	1.985	24
Fig. 5D Standard SCI FFAR2
ANOVA summary
F	8.919
P value	0.0009
P value summary	***
Significant diff. among means (P < 0.05)?	Yes
R squared	0.3729
Brown-Forsythe test
F (DFn, DFd)	1.015 (2, 30)
P value	0.3746
P value summary	ns
Are SDs significantly different (P < 0.05)?	No
Bartlett's test
Bartlett's statistic (corrected)	12.19
P value	0.0023
P value summary	**
Are SDs significantly different (P < 0.05)?	Yes
ANOVA table	SS	DF	MS	F (DFn, DFd)	P value
Treatment (between columns)	3.635	2	1.817	F (2, 30) = 8.919	P=0.0009
Residual (within columns)	6.113	30	0.2038
Total	9.747	32
Data summary
Number of treatments (columns)	3
Number of values (total)	33
Tukey's multiple comparisons test	Mean Diff.	95.00% CI of diff.	Below threshold?	Summary	Adjusted P Value
Sham vs. Veh	0.1651	-0.3256 to 0.6558	No	ns	0.688	A-B
Sham vs. Inulin	-0.5821	-1.073 to -0.09143	Yes	*	0.0174	A-C
Veh vs. Inulin	-0.7472	-1.202 to -0.2929	Yes	***	0.0009	B-C
Test details	Mean 1	Mean 2	Mean Diff.	SE of diff.	n1	n2	q	DF
Sham vs. Veh	1.165	1	0.1651	0.199	9	12	1.173	30
Sham vs. Inulin	1.165	1.747	-0.5821	0.199	9	12	4.136	30
Veh vs. Inulin	1	1.747	-0.7472	0.1843	12	12	5.734	30
Fig. 5E Standard SCI FFAR3
ANOVA summary
F	1.407
P value	0.2606
P value summary	ns
Significant diff. among means (P < 0.05)?	No
R squared	0.08576
Brown-Forsythe test
F (DFn, DFd)	1.701 (2, 30)
P value	0.1997
P value summary	ns
Are SDs significantly different (P < 0.05)?	No
Bartlett's test
Bartlett's statistic (corrected)	21.48
P value	<0.0001
P value summary	****
Are SDs significantly different (P < 0.05)?	Yes
ANOVA table	SS	DF	MS	F (DFn, DFd)	P value
Treatment (between columns)	0.4912	2	0.2456	F (2, 30) = 1.407	P=0.2606
Residual (within columns)	5.237	30	0.1746
Total	5.728	32
Data summary
Number of treatments (columns)	3
Number of values (total)	33
Tukey's multiple comparisons test	Mean Diff.	95.00% CI of diff.	Below threshold?	Summary	Adjusted P Value
Sham vs. Veh	0.1463	-0.3079 to 0.6005	No	ns	0.7094	A-B
Sham vs. Inulin	-0.1398	-0.5940 to 0.3144	No	ns	0.7307	A-C
Veh vs. Inulin	-0.2861	-0.7066 to 0.1344	No	ns	0.2303	B-C
Test details	Mean 1	Mean 2	Mean Diff.	SE of diff.	n1	n2	q	DF
Sham vs. Veh	1.146	1	0.1463	0.1842	9	12	1.123	30
Sham vs. Inulin	1.146	1.286	-0.1398	0.1842	9	12	1.073	30
Veh vs. Inulin	1	1.286	-0.2861	0.1706	12	12	2.372	30
Fig. 5F Standard SCI GPR109
ANOVA summary
F	2.895
P value	0.0708
P value summary	ns
Significant diff. among means (P < 0.05)?	No
R squared	0.1618
Brown-Forsythe test
F (DFn, DFd)	1.690 (2, 30)
P value	0.2017
P value summary	ns
Are SDs significantly different (P < 0.05)?	No
Bartlett's test
Bartlett's statistic (corrected)	5.34
P value	0.0692
P value summary	ns
Are SDs significantly different (P < 0.05)?	No
ANOVA table	SS	DF	MS	F (DFn, DFd)	P value
Treatment (between columns)	0.477	2	0.2385	F (2, 30) = 2.895	P=0.0708
Residual (within columns)	2.471	30	0.08237
Total	2.948	32
Data summary
Number of treatments (columns)	3
Number of values (total)	33
Tukey's multiple comparisons test	Mean Diff.	95.00% CI of diff.	Below threshold?	Summary	Adjusted P Value
Sham vs. Veh	0.09949	-0.2125 to 0.4115	No	ns	0.7143	A-B
Sham vs. Inulin	-0.1794	-0.4913 to 0.1326	No	ns	0.345	A-C
Veh vs. Inulin	-0.2788	-0.5677 to 0.01000	No	ns	0.0601	B-C
Test details	Mean 1	Mean 2	Mean Diff.	SE of diff.	n1	n2	q	DF
Sham vs. Veh	1.099	1	0.09949	0.1266	9	12	1.112	30
Sham vs. Inulin	1.099	1.279	-0.1794	0.1266	9	12	2.004	30
Veh vs. Inulin	1	1.279	-0.2788	0.1172	12	12	3.366	30
Fig. 5H - TRG BMS
Two-way RM ANOVA	Matching: Stacked
Assume sphericity?	No
Alpha	0.05
Source of Variation	% of total variation	P value	P value summary	Significant?	Geisser-Greenhouse's epsilon
Time x Diet	2.103	<0.0001	****	Yes
Time	74.48	<0.0001	****	Yes	0.3994
Diet	3.173	0.0193	*	Yes
Subject	11.75	<0.0001	****	Yes
ANOVA table	SS	DF	MS	F (DFn, DFd)	P value
Time x Diet	49.54	10	4.954	F (10, 165) = 4.205	P<0.0001
Time	1755	5	350.9	F (1.997, 65.91) = 297.9	P<0.0001
Diet	74.74	2	37.37	F (2, 33) = 4.457	P=0.0193
Subject	276.7	33	8.385	F (33, 165) = 7.117	P<0.0001
Residual	194.4	165	1.178
Data summary
Number of columns (Diet)	3
Number of rows (Time)	6
Number of subjects (Subject)	36
Number of missing values	0
Dunnett's multiple comparisons test	Mean Diff.	95.00% CI of diff.	Below threshold?	Summary	Adjusted P Value
Row 1
Veh vs. TRP	0
Veh vs. TRB	0
Row 2
Veh vs. TRP	-0.1713	-0.5043 to 0.1616	No	ns	0.3781
Veh vs. TRB	-0.1553	-0.5428 to 0.2322	No	ns	0.5311
Row 3
Veh vs. TRP	-0.2972	-1.284 to 0.6897	No	ns	0.6995
Veh vs. TRB	-1.182	-2.618 to 0.2541	No	ns	0.1118
Row 4
Veh vs. TRP	-0.8007	-1.977 to 0.3758	No	ns	0.2077
Veh vs. TRB	-1.746	-3.411 to -0.08158	Yes	*	0.0397
Row 5
Veh vs. TRP	-0.958	-2.833 to 0.9166	No	ns	0.385
Veh vs. TRB	-2.352	-4.478 to -0.2263	Yes	*	0.0299
Row 6
Veh vs. TRP	-0.9755	-3.074 to 1.123	No	ns	0.4487
Veh vs. TRB	-3.258	-5.376 to -1.139	Yes	**	0.0029
Test details	Mean 1	Mean 2	Mean Diff.	SE of diff.	N1	N2	q	DF
Row 1
Veh vs. TRP	9	9	0	0	11	13
Veh vs. TRB	9	9	0	0	11	12
Row 2
Veh vs. TRP	0.1364	0.3077	-0.1713	0.1397	11	13	1.227	18.94
Veh vs. TRB	0.1364	0.2917	-0.1553	0.1601	11	12	0.97	15.9
Row 3
Veh vs. TRP	0.8182	1.115	-0.2972	0.4185	11	13	0.7101	22
Veh vs. TRB	0.8182	2	-1.182	0.5958	11	12	1.983	16.66
Row 4
Veh vs. TRP	1.545	2.346	-0.8007	0.4981	11	13	1.608	21.45
Veh vs. TRB	1.545	3.292	-1.746	0.6881	11	12	2.538	15.98
Row 5
Veh vs. TRP	1.773	2.731	-0.958	0.7908	11	13	1.211	20.4
Veh vs. TRB	1.773	4.125	-2.352	0.8858	11	12	2.655	17.46
Row 6
Veh vs. TRP	3.409	4.385	-0.9755	0.8886	11	13	1.098	21.52
Veh vs. TRB	3.409	6.667	-3.258	0.8951	11	12	3.639	20.83
Fig. 5I - TRG Carmine
ANOVA summary
F	4.685
P value	0.0162
P value summary	*
Significant diff. among means (P < 0.05)?	Yes
R squared	0.2211
Brown-Forsythe test
F (DFn, DFd)	0.3857 (2, 33)
P value	0.683
P value summary	ns
Are SDs significantly different (P < 0.05)?	No
Bartlett's test
Bartlett's statistic (corrected)	1.15
P value	0.5626
P value summary	ns
Are SDs significantly different (P < 0.05)?	No
ANOVA table	SS	DF	MS	F (DFn, DFd)	P value
Treatment (between columns)	8.356	2	4.178	F (2, 33) = 4.685	P=0.0162
Residual (within columns)	29.43	33	0.8918
Total	37.78	35
Data summary
Number of treatments (columns)	3
Number of values (total)	36
Dunnett's multiple comparisons test	Mean Diff.	95.00% CI of diff.	Below threshold?	Summary	Adjusted P Value	A-?
Veh vs. TRP	0.5699	-0.3223 to 1.462	No	ns	0.2521	B	TRP
Veh vs. TRB	1.205	0.2954 to 2.114	Yes	**	0.0084	C	TRB
Test details	Mean 1	Mean 2	Mean Diff.	SE of diff.	n1	n2	q	DF
Veh vs. TRP	5.205	4.635	0.5699	0.3869	11	13	1.473	33
Veh vs. TRB	5.205	4	1.205	0.3942	11	12	3.056	33
Fig. 5J - TRG PGP
ANOVA summary
F	6.356
P value	0.0066
P value summary	**
Significant diff. among means (P < 0.05)?	Yes
R squared	0.3662
Brown-Forsythe test
F (DFn, DFd)	1.177 (2, 22)
P value	0.3268
P value summary	ns
Are SDs significantly different (P < 0.05)?	No
Bartlett's test
Bartlett's statistic (corrected)	5.268
P value	0.0718
P value summary	ns
Are SDs significantly different (P < 0.05)?	No
ANOVA table	SS	DF	MS	F (DFn, DFd)	P value
Treatment (between columns)	0.6223	2	0.3112	F (2, 22) = 6.356	P=0.0066
Residual (within columns)	1.077	22	0.04896
Total	1.699	24
Data summary
Number of treatments (columns)	3
Number of values (total)	25
Dunnett's multiple comparisons test	Mean Diff.	95.00% CI of diff.	Below threshold?	Summary	Adjusted P Value	A-?
Veh vs. TRP	0.1113	-0.1366 to 0.3591	No	ns	0.4741	B	TRP
Veh vs. TRB	-0.2737	-0.5441 to -0.003259	Yes	*	0.0471	C	TRB
Test details	Mean 1	Mean 2	Mean Diff.	SE of diff.	n1	n2	q	DF
Veh vs. TRP	1	0.8887	0.1113	0.105	8	10	1.06	22
Veh vs. TRB	1	1.274	-0.2737	0.1145	8	7	2.39	22
Fig. 5K - TRG nNOS
ANOVA summary
F	3.46
P value	0.0494
P value summary	*
Significant diff. among means (P < 0.05)?	Yes
R squared	0.2393
Brown-Forsythe test
F (DFn, DFd)	0.5564 (2, 22)
P value	0.5811
P value summary	ns
Are SDs significantly different (P < 0.05)?	No
Bartlett's test
Bartlett's statistic (corrected)	4.487
P value	0.1061
P value summary	ns
Are SDs significantly different (P < 0.05)?	No
ANOVA table	SS	DF	MS	F (DFn, DFd)	P value
Treatment (between columns)	1.494	2	0.747	F (2, 22) = 3.460	P=0.0494
Residual (within columns)	4.75	22	0.2159
Total	6.244	24
Data summary
Number of treatments (columns)	3
Number of values (total)	25
Dunnett's multiple comparisons test	Mean Diff.	95.00% CI of diff.	Below threshold?	Summary	Adjusted P Value	A-?
Veh vs. TRP	-0.3588	-0.8793 to 0.1617	No	ns	0.2017	B	TRP
Veh vs. TRB	-0.627	-1.195 to -0.05912	Yes	*	0.0297	C	TRB
Test details	Mean 1	Mean 2	Mean Diff.	SE of diff.	n1	n2	q	DF
Veh vs. TRP	1	1.359	-0.3588	0.2204	8	10	1.628	22
Veh vs. TRB	1	1.627	-0.627	0.2405	8	7	2.607	22
Fig. 5L - TRG ChAT
ANOVA summary
F	6.969
P value	0.0045
P value summary	**
Significant diff. among means (P < 0.05)?	Yes
R squared	0.3878
Brown-Forsythe test
F (DFn, DFd)	2.229 (2, 22)
P value	0.1313
P value summary	ns
Are SDs significantly different (P < 0.05)?	No
Bartlett's test
Bartlett's statistic (corrected)	7.724
P value	0.021
P value summary	*
Are SDs significantly different (P < 0.05)?	Yes
ANOVA table	SS	DF	MS	F (DFn, DFd)	P value
Treatment (between columns)	1.048	2	0.5242	F (2, 22) = 6.969	P=0.0045
Residual (within columns)	1.655	22	0.07522
Total	2.703	24
Data summary
Number of treatments (columns)	3
Number of values (total)	25
Dunnett's multiple comparisons test	Mean Diff.	95.00% CI of diff.	Below threshold?	Summary	Adjusted P Value	A-?
Veh vs. TRP	-0.3667	-0.6740 to -0.05954	Yes	*	0.0186	B	TRP
Veh vs. TRB	0.09524	-0.2399 to 0.4304	No	ns	0.7283	C	TRB
Test details	Mean 1	Mean 2	Mean Diff.	SE of diff.	n1	n2	q	DF
Veh vs. TRP	1	1.367	-0.3667	0.1301	8	10	2.819	22
Veh vs. TRB	1	0.9048	0.09524	0.1419	8	7	0.671	22
Fig. 5M - TRG FFAR2
ANOVA summary
F	13.01
P value	0.0002
P value summary	***
Significant diff. among means (P < 0.05)?	Yes
R squared	0.5418
Brown-Forsythe test
F (DFn, DFd)	2.797 (2, 22)
P value	0.0827
P value summary	ns
Are SDs significantly different (P < 0.05)?	No
Bartlett's test
Bartlett's statistic (corrected)	18.47
P value	<0.0001
P value summary	****
Are SDs significantly different (P < 0.05)?	Yes
ANOVA table	SS	DF	MS	F (DFn, DFd)	P value
Treatment (between columns)	7.464	2	3.732	F (2, 22) = 13.01	P=0.0002
Residual (within columns)	6.311	22	0.2869
Total	13.77	24
Data summary
Number of treatments (columns)	3
Number of values (total)	25
Dunnett's multiple comparisons test	Mean Diff.	95.00% CI of diff.	Below threshold?	Summary	Adjusted P Value	A-?
Veh vs. TRP	-0.5093	-1.109 to 0.09064	No	ns	0.102	B	TRP
Veh vs. TRB	-1.402	-2.057 to -0.7474	Yes	****	<0.0001	C	TRB
Test details	Mean 1	Mean 2	Mean Diff.	SE of diff.	n1	n2	q	DF
Veh vs. TRP	1	1.509	-0.5093	0.2541	8	10	2.005	22
Veh vs. TRB	1	2.402	-1.402	0.2772	8	7	5.058	22
Fig. 5N TRG IL-10 Changes
ANOVA summary
F	3.794
P value	0.0329
P value summary	*
Significant diff. among means (P < 0.05)?	Yes
R squared	0.1869
Brown-Forsythe test
F (DFn, DFd)	0.4008 (2, 33)
P value	0.673
P value summary	ns
Are SDs significantly different (P < 0.05)?	No
Bartlett's test
Bartlett's statistic (corrected)	0.9841
P value	0.6114
P value summary	ns
Are SDs significantly different (P < 0.05)?	No
ANOVA table	SS	DF	MS	F (DFn, DFd)	P value
Treatment (between columns)	0.4558	2	0.2279	F (2, 33) = 3.794	P=0.0329
Residual (within columns)	1.982	33	0.06007
Total	2.438	35
Data summary
Number of treatments (columns)	3
Number of values (total)	36
Dunnett's multiple comparisons test	Mean Diff.	95.00% CI of diff.	Below threshold?	Summary	Adjusted P Value	A-?
Veh vs. TRP	-0.06916	-0.3007 to 0.1624	No	ns	0.7123	B	TRP
Veh vs. TRB	-0.2686	-0.5045 to -0.03263	Yes	*	0.0241	C	TRB
Test details	Mean 1	Mean 2	Mean Diff.	SE of diff.	n1	n2	q	DF
Veh vs. TRP	1	1.069	-0.06916	0.1004	11	13	0.6888	33
Veh vs. TRB	1	1.269	-0.2686	0.1023	11	12	2.625	33

[truncated: 6 more sheets: Supplementary Fig. S1 Data, Supplementary Fig. S1 Stats, Supplementary Fig. S2 Data, Supplementary Fig. S2 Stats, Supplementary Fig. S3 Data, Supplementary Fig. S3 Stats]
